# Supplementary material for: The role of copy-number variation in the reinforcement of sexual isolation between the two European subspecies of the house mouse
Source: Philos Trans R Soc Lond B Biol Sci. 2020 Jul 13;375(1806):20190540. doi: 10.1098/rstb.2019.0540 (PMC7423270; doi:10.1098/rstb.2019.0540)
Supplement: Table S2 : Consistently divergent CNVs in the Focal Test [file rstb20190540supp3.txt]

Supplementary Table S2: Consistently divergent CNVs in the Focal Test
chr	start	end	CNV	behaviour	state*
chr1	3896199	3898367	DEL	nonchoosy	IBS
chr1	21389428	21389792	DEL	nonchoosy	IBS
chr1	22270462	22271364	DEL	nonchoosy	IBS
chr1	24545295	24546625	DEL	nonchoosy	IBS
chr1	28498916	28499300	DEL	nonchoosy	IBS
chr1	30631306	30631515	DEL	nonchoosy	IBS
chr1	48089001	48094289	DEL	nonchoosy	IBS
chr1	74101296	74101483	DEL	nonchoosy	IBS
chr1	79937078	79944160	DEL	nonchoosy	IBS
chr1	81283442	81283744	DEL	nonchoosy	IBS
chr1	89064079	89066163	DEL	nonchoosy	IBS
chr1	93727531	93727984	DEL	nonchoosy	IBS
chr1	99135475	99135681	DEL	nonchoosy	IBS
chr1	106744056	106747328	DEL	choosy	IBS
chr1	107526709	107527075	DEL	nonchoosy	IBS
chr1	109157855	109158669	DEL	nonchoosy	IBS
chr1	111000803	111001363	DEL	nonchoosy	IBS
chr1	114318892	114319848	DEL	nonchoosy	IBS
chr1	131302099	131308937	DEL	nonchoosy	IBS
chr1	143680067	143680268	DEL	nonchoosy	IBS
chr1	145469878	145476171	DEL	nonchoosy	IBS
chr1	147997195	147998578	DEL	nonchoosy	IBS
chr1	149599586	149605933	DEL	nonchoosy	IBS
chr1	152711714	152712918	DEL	nonchoosy	IBS
chr1	170115797	170122882	DEL	nonchoosy	IBS
chr1	181036967	181037173	DEL	nonchoosy	IBS
chr1	183408148	183408433	DEL	nonchoosy	IBS
chr1	185621208	185627702	DEL	nonchoosy	IBS
chr1	186337036	186337504	DEL	nonchoosy	IBS
chr1	191385358	191388384	DEL	choosy	IBS
chr10	12049923	12051724	DEL	nonchoosy	IBS
chr10	15179872	15183702	DEL	nonchoosy	IBS
chr10	23055209	23055704	DEL	nonchoosy	IBS
chr10	31054882	31061526	DEL	nonchoosy	IBS
chr10	38637854	38644254	DEL	nonchoosy	IBS
chr10	40650963	40651517	DEL	nonchoosy	IBS
chr10	54588774	54593509	DEL	nonchoosy	IBS
chr10	57466405	57466611	DEL	nonchoosy	IBS
chr10	57626122	57627318	DEL	nonchoosy	IBS
chr10	59806513	59808022	DEL	nonchoosy	IBS
chr10	71111183	71114208	DEL	nonchoosy	IBS
chr10	77231575	77232026	DEL	nonchoosy	IBS
chr10	83352017	83352203	DEL	nonchoosy	IBS
chr10	88401695	88402002	DEL	nonchoosy	IBS
chr10	99902122	99902431	DEL	nonchoosy	IBS
chr10	104026194	104027633	DEL	nonchoosy	IBS
chr10	105177121	105181795	DEL	nonchoosy	IBS
chr10	105618417	105620986	DEL	nonchoosy	IBS
chr10	107951926	107952169	DEL	nonchoosy	IBS
chr10	114055612	114062004	DEL	choosy	IBS
chr10	123858656	123866868	DEL	nonchoosy	IBS
chr11	7617765	7619612	DEL	nonchoosy	IBS
chr11	9693831	9694010	DEL	nonchoosy	IBS
chr11	9707985	9715069	DEL	nonchoosy	IBS
chr11	13309036	13316232	DEL	nonchoosy	IBS
chr11	16434686	16434895	DEL	choosy	IBS
chr11	17380893	17381163	DEL	nonchoosy	IBS
chr11	19934468	19934666	DEL	choosy	IBS
chr11	20141147	20142516	DEL	nonchoosy	IBS
chr11	25795344	25802102	DEL	nonchoosy	IBS
chr11	29837903	29838113	DEL	nonchoosy	IBS
chr11	34011216	34011449	DEL	nonchoosy	IBS
chr11	48367803	48374179	DEL	nonchoosy	IBS
chr11	48716249	48722631	DEL	nonchoosy	IBS
chr11	54185087	54185378	DEL	nonchoosy	IBS
chr11	64792044	64797453	DEL	nonchoosy	IBS
chr11	71376891	71384869	DEL	nonchoosy	IBS
chr11	78982561	78982912	DEL	nonchoosy	IBS
chr11	89822807	89823746	DEL	nonchoosy	IBS
chr11	91047344	91049203	DEL	nonchoosy	IBS
chr11	92585524	92591956	DEL	nonchoosy	IBS
chr11	99821954	99836702	DEL	nonchoosy	IBS
chr12	3961115	3961340	DEL	nonchoosy	IBS
chr12	7589090	7592112	DEL	nonchoosy	IBS
chr12	15378520	15385128	DEL	choosy	IBS
chr12	33228662	33235060	DEL	nonchoosy	IBS
chr12	36629086	36630257	DEL	nonchoosy	IBS
chr12	38082337	38082719	DEL	nonchoosy	IBS
chr12	40300027	40300893	DEL	nonchoosy	IBS
chr12	43105071	43106784	DEL	nonchoosy	IBS
chr12	47250190	47250585	DEL	choosy	IBS
chr12	50560518	50560752	DEL	nonchoosy	IBS
chr12	52109804	52116450	DEL	nonchoosy	IBS
chr12	54106670	54107081	DEL	nonchoosy	IBS
chr12	54480345	54480594	DEL	nonchoosy	IBS
chr12	56312905	56313255	DEL	nonchoosy	IBS
chr12	65523922	65524494	DEL	nonchoosy	IBS
chr12	77294021	77294234	DEL	nonchoosy	IBS
chr12	78805631	78805862	DEL	nonchoosy	IBS
chr12	91139744	91142762	DEL	choosy	IBS
chr13	10974117	10979993	DEL	nonchoosy	IBS
chr13	17440789	17446074	DEL	nonchoosy	IBS
chr13	19573500	19573783	DEL	nonchoosy	IBS
chr13	26048775	26055162	DEL	nonchoosy	IBS
chr13	41832766	41833603	DEL	nonchoosy	IBS
chr13	58533382	58533597	DEL	nonchoosy	IBS
chr13	91069675	91069894	DEL	nonchoosy	IBS
chr13	106381474	106387844	DEL	nonchoosy	IBS
chr13	107651685	107652464	DEL	nonchoosy	IBS
chr13	111694234	111700823	DEL	nonchoosy	IBS
chr13	113307928	113311013	DEL	nonchoosy	IBS
chr14	8729755	8730266	DEL	nonchoosy	IBS
chr14	10541333	10541964	DEL	nonchoosy	IBS
chr14	14204176	14204425	DEL	nonchoosy	IBS
chr14	29248884	29255811	DEL	nonchoosy	IBS
chr14	34975966	34976736	DEL	nonchoosy	IBS
chr14	39731435	39737241	DEL	nonchoosy	IBS
chr14	40546602	40554188	DEL	nonchoosy	IBS
chr14	55224467	55225718	DEL	nonchoosy	IBS
chr14	57241439	57241674	DEL	nonchoosy	IBS
chr14	59908689	59909614	DEL	nonchoosy	IBS
chr14	77989877	77991036	DEL	nonchoosy	IBS
chr14	80622600	80627737	DEL	nonchoosy	IBS
chr14	81244977	81245919	DEL	nonchoosy	IBS
chr14	84079094	84088050	DEL	nonchoosy	IBS
chr14	85323875	85325678	DEL	choosy	IBS
chr14	99171415	99171616	DEL	nonchoosy	IBS
chr14	101509949	101510580	DEL	nonchoosy	IBS
chr14	104415721	104416212	DEL	nonchoosy	IBS
chr14	105183279	105183463	DEL	nonchoosy	IBS
chr14	108169411	108174881	DEL	nonchoosy	IBS
chr14	110355816	110365524	DEL	nonchoosy	IBS
chr14	110793833	110796813	DEL	nonchoosy	IBS
chr14	113018467	113025666	DEL	nonchoosy	IBS
chr14	113314607	113316737	DEL	nonchoosy	IBS
chr14	113678109	113681089	DEL	nonchoosy	IBS
chr14	114492251	114492554	DEL	nonchoosy	IBS
chr14	116422142	116422413	DEL	nonchoosy	IBS
chr14	119441482	119445258	DEL	nonchoosy	IBS
chr14	122763795	122765370	DEL	nonchoosy	IBS
chr15	5378259	5385475	DEL	nonchoosy	IBS
chr15	19879810	19880038	DEL	nonchoosy	IBS
chr15	26674833	26681909	DEL	nonchoosy	IBS
chr15	27599794	27602314	DEL	nonchoosy	IBS
chr15	28977472	28978068	DEL	nonchoosy	IBS
chr15	33887973	33888181	DEL	choosy	IBS
chr15	36287897	36288644	DEL	choosy	IBS
chr15	36554368	36554563	DEL	nonchoosy	IBS
chr15	41573830	41574340	DEL	nonchoosy	IBS
chr15	54180838	54187959	DEL	nonchoosy	IBS
chr15	63502967	63503171	DEL	nonchoosy	IBS
chr15	66983010	66983163	DEL	nonchoosy	IBS
chr15	69928390	69936804	DEL	nonchoosy	IBS
chr15	73428039	73429037	DEL	nonchoosy	IBS
chr15	74175087	74175303	DEL	nonchoosy	IBS
chr15	74200815	74202556	DEL	nonchoosy	IBS
chr15	77853905	77854128	DEL	nonchoosy	IBS
chr15	81145352	81151866	DEL	nonchoosy	IBS
chr15	89636415	89636611	DEL	nonchoosy	IBS
chr15	92762533	92764157	DEL	nonchoosy	IBS
chr15	94359266	94360110	DEL	nonchoosy	IBS
chr15	97472916	97478355	DEL	nonchoosy	IBS
chr15	102901134	102901379	DEL	nonchoosy	IBS
chr16	6393116	6393582	DEL	nonchoosy	IBS
chr16	9226176	9228059	DEL	choosy	IBS
chr16	15583689	15583892	DEL	nonchoosy	IBS
chr16	17475616	17475797	DEL	nonchoosy	IBS
chr16	25431710	25432035	DEL	nonchoosy	IBS
chr16	28653124	28654916	DEL	choosy	IBS
chr16	29857475	29857748	DEL	nonchoosy	IBS
chr16	44004379	44004575	DEL	choosy	IBS
chr16	46781281	46781525	DEL	nonchoosy	IBS
chr16	48426493	48426986	DEL	choosy	IBS
chr16	56287502	56293898	DEL	nonchoosy	IBS
chr16	60364189	60365839	DEL	nonchoosy	IBS
chr16	73370425	73370895	DEL	nonchoosy	IBS
chr16	73656723	73663244	DEL	nonchoosy	IBS
chr16	75952378	75958561	DEL	nonchoosy	IBS
chr16	77560045	77560363	DEL	nonchoosy	IBS
chr16	83982216	83982648	DEL	nonchoosy	IBS
chr16	86196017	86199325	DEL	nonchoosy	IBS
chr16	86304894	86305241	DEL	nonchoosy	IBS
chr16	91166582	91166991	DEL	nonchoosy	IBS
chr16	97240016	97242703	DEL	nonchoosy	IBS
chr16	97908508	97909331	DEL	nonchoosy	IBS
chr17	14160767	14161453	DEL	nonchoosy	IBS
chr17	36007143	36014243	DEL	choosy	IBS
chr17	36474100	36480538	DEL	nonchoosy	IBS
chr17	42791976	42792217	DEL	nonchoosy	IBS
chr17	54393467	54396232	DEL	nonchoosy	IBS
chr17	66714232	66714494	DEL	nonchoosy	IBS
chr17	71623194	71623472	DEL	nonchoosy	IBS
chr17	71852935	71853172	DEL	nonchoosy	IBS
chr17	77674007	77674704	DEL	nonchoosy	IBS
chr17	82333198	82334259	DEL	nonchoosy	IBS
chr17	87864279	87865563	DEL	nonchoosy	IBS
chr17	93218746	93218997	DEL	nonchoosy	IBS
chr17	94483144	94485111	DEL	nonchoosy	IBS
chr18	15753956	15754190	DEL	nonchoosy	IBS
chr18	18737993	18757543	DEL	choosy	IBS
chr18	26998334	27005457	DEL	nonchoosy	IBS
chr18	27301502	27304282	DEL	nonchoosy	IBS
chr18	36562875	36563148	DEL	nonchoosy	IBS
chr18	42074072	42074470	DEL	nonchoosy	IBS
chr18	44256218	44257194	DEL	nonchoosy	IBS
chr18	45310198	45314307	DEL	choosy	IBS
chr18	47648754	47653954	DEL	nonchoosy	IBS
chr18	48430259	48430725	DEL	nonchoosy	IBS
chr18	59088630	59088904	DEL	nonchoosy	IBS
chr18	67467507	67467707	DEL	nonchoosy	IBS
chr18	70759261	70760091	DEL	nonchoosy	IBS
chr18	70769458	70769694	DEL	nonchoosy	IBS
chr18	70775316	70781875	DEL	nonchoosy	IBS
chr18	79180136	79180326	DEL	nonchoosy	IBS
chr18	81904811	81905086	DEL	nonchoosy	IBS
chr18	84820071	84821313	DEL	nonchoosy	IBS
chr18	86236440	86237523	DEL	choosy	IBS
chr19	20201314	20203242	DEL	nonchoosy	IBS
chr19	35234466	35240973	DEL	nonchoosy	IBS
chr19	36469380	36469573	DEL	nonchoosy	IBS
chr19	38215203	38215418	DEL	nonchoosy	IBS
chr19	42345975	42350310	DEL	nonchoosy	IBS
chr19	44165264	44171661	DEL	nonchoosy	IBS
chr19	44218492	44224943	DEL	nonchoosy	IBS
chr19	46167399	46167618	DEL	nonchoosy	IBS
chr19	54810707	54813006	DEL	choosy	IBS
chr19	55558158	55559353	DEL	nonchoosy	IBS
chr19	56257034	56258930	DEL	nonchoosy	IBS
chr2	3281158	3281338	DEL	nonchoosy	IBS
chr2	3966007	3970875	DEL	nonchoosy	IBS
chr2	10887041	10889916	DEL	nonchoosy	IBS
chr2	21074941	21082020	DEL	nonchoosy	IBS
chr2	21089910	21090501	DEL	nonchoosy	IBS
chr2	26233503	26233697	DEL	nonchoosy	IBS
chr2	26333220	26338472	DEL	nonchoosy	IBS
chr2	30389863	30390059	DEL	nonchoosy	IBS
chr2	37289653	37289863	DEL	nonchoosy	IBS
chr2	38887995	38888182	DEL	nonchoosy	IBS
chr2	41540702	41542071	DEL	nonchoosy	IBS
chr2	42112035	42112382	DEL	choosy	IBS
chr2	44554046	44554319	DEL	nonchoosy	IBS
chr2	45681709	45684132	DEL	nonchoosy	IBS
chr2	47411207	47413092	DEL	nonchoosy	IBS
chr2	48157065	48161063	DEL	nonchoosy	IBS
chr2	48728862	48729068	DEL	nonchoosy	IBS
chr2	50679607	50686704	DEL	nonchoosy	IBS
chr2	57553116	57559482	DEL	nonchoosy	IBS
chr2	64788911	64796221	DEL	nonchoosy	IBS
chr2	65451685	65452160	DEL	nonchoosy	IBS
chr2	74396329	74402593	DEL	nonchoosy	IBS
chr2	75226867	75233592	DEL	nonchoosy	IBS
chr2	75469716	75469906	DEL	nonchoosy	IBS
chr2	81507502	81511803	DEL	nonchoosy	IBS
chr2	82673778	82679774	DEL	nonchoosy	IBS
chr2	82721967	82728454	DEL	nonchoosy	IBS
chr2	83185186	83191582	DEL	nonchoosy	IBS
chr2	98973407	98974391	DEL	nonchoosy	IBS
chr2	99529472	99530872	DEL	nonchoosy	IBS
chr2	100897278	100903722	DEL	nonchoosy	IBS
chr2	104139918	104140852	DEL	nonchoosy	IBS
chr2	104608550	104608750	DEL	nonchoosy	IBS
chr2	106972043	106972242	DEL	nonchoosy	IBS
chr2	109924465	109924658	DEL	nonchoosy	IBS
chr2	112416679	112423085	DEL	nonchoosy	IBS
chr2	114296403	114296877	DEL	nonchoosy	IBS
chr2	123777108	123777310	DEL	nonchoosy	IBS
chr2	126445468	126447346	DEL	nonchoosy	IBS
chr2	137207474	137207766	DEL	nonchoosy	IBS
chr2	141640490	141643393	DEL	nonchoosy	IBS
chr2	141899326	141905701	DEL	nonchoosy	IBS
chr2	143397070	143398175	DEL	nonchoosy	IBS
chr2	147400846	147401510	DEL	nonchoosy	IBS
chr2	149763529	149763719	DEL	nonchoosy	IBS
chr2	154354262	154359593	DEL	nonchoosy	IBS
chr2	163842796	163849234	DEL	nonchoosy	IBS
chr2	179612452	179615138	DEL	nonchoosy	IBS
chr3	6472310	6478844	DEL	nonchoosy	IBS
chr3	22413422	22422826	DEL	choosy	IBS
chr3	24896012	24896784	DEL	nonchoosy	IBS
chr3	28602240	28603199	DEL	nonchoosy	IBS
chr3	33105690	33105900	DEL	choosy	IBS
chr3	33781256	33785713	DEL	nonchoosy	IBS
chr3	39298745	39301549	DEL	nonchoosy	IBS
chr3	39544080	39556496	DEL	nonchoosy	IBS
chr3	44527994	44530010	DEL	nonchoosy	IBS
chr3	84728379	84728678	DEL	nonchoosy	IBS
chr3	90576369	90577921	DEL	choosy	IBS
chr3	99756075	99758774	DEL	nonchoosy	IBS
chr3	100247227	100248928	DEL	nonchoosy	IBS
chr3	110007451	110008692	DEL	nonchoosy	IBS
chr3	131076883	131077114	DEL	nonchoosy	IBS
chr3	132939468	132940479	DEL	nonchoosy	IBS
chr3	133123662	133130727	DEL	nonchoosy	IBS
chr3	135192996	135193490	DEL	choosy	IBS
chr3	136702242	136702494	DEL	nonchoosy	IBS
chr3	137914473	137914722	DEL	nonchoosy	IBS
chr3	144646239	144646595	DEL	choosy	IBS
chr3	147771367	147772424	DEL	nonchoosy	IBS
chr3	149771502	149772550	DEL	choosy	IBS
chr3	150583776	150585777	DEL	nonchoosy	IBS
chr3	155745621	155746154	DEL	choosy	IBS
chr3	156244455	156244746	DEL	nonchoosy	IBS
chr4	5708661	5715319	DEL	nonchoosy	IBS
chr4	14192768	14198916	DEL	nonchoosy	IBS
chr4	16125335	16126298	DEL	nonchoosy	IBS
chr4	26330399	26331014	DEL	nonchoosy	IBS
chr4	41142488	41142701	DEL	choosy	IBS
chr4	43297724	43302123	DEL	nonchoosy	IBS
chr4	48512962	48513168	DEL	nonchoosy	IBS
chr4	50687490	50694591	DEL	nonchoosy	IBS
chr4	52161602	52161985	DEL	nonchoosy	IBS
chr4	71963138	71967731	DEL	nonchoosy	IBS
chr4	73433582	73434645	DEL	nonchoosy	IBS
chr4	76207747	76215138	DEL	choosy	IBS
chr4	77574722	77580235	DEL	nonchoosy	IBS
chr4	79322865	79323347	DEL	nonchoosy	IBS
chr4	81716293	81719859	DEL	nonchoosy	IBS
chr4	81919458	81921564	DEL	nonchoosy	IBS
chr4	88376199	88383174	DEL	nonchoosy	IBS
chr4	89014569	89015160	DEL	nonchoosy	IBS
chr4	91395466	91397593	DEL	choosy	IBS
chr4	91654616	91661727	DEL	nonchoosy	IBS
chr4	103226525	103226950	DEL	nonchoosy	IBS
chr4	114474376	114475003	DEL	nonchoosy	IBS
chr4	138029715	138029957	DEL	nonchoosy	IBS
chr4	142093721	142093935	DEL	nonchoosy	IBS
chr4	149169847	149170050	DEL	nonchoosy	IBS
chr4	149370451	149370679	DEL	nonchoosy	IBS
chr4	155149327	155149609	DEL	nonchoosy	IBS
chr5	4601277	4607701	DEL	choosy	IBS
chr5	8561094	8561476	DEL	nonchoosy	IBS
chr5	13292662	13294963	DEL	nonchoosy	IBS
chr5	17238257	17247256	DEL	nonchoosy	IBS
chr5	20718273	20718793	DEL	nonchoosy	IBS
chr5	37499284	37505788	DEL	nonchoosy	IBS
chr5	49191505	49196528	DEL	nonchoosy	IBS
chr5	50453158	50453394	DEL	nonchoosy	IBS
chr5	72017545	72017777	DEL	nonchoosy	IBS
chr5	73931602	73932427	DEL	nonchoosy	IBS
chr5	75642573	75645477	DEL	nonchoosy	IBS
chr5	81625628	81634043	DEL	nonchoosy	IBS
chr5	83385322	83390017	DEL	nonchoosy	IBS
chr5	101615456	101619315	DEL	nonchoosy	IBS
chr5	102599439	102605866	DEL	nonchoosy	IBS
chr5	127742447	127749293	DEL	nonchoosy	IBS
chr5	128555478	128555666	DEL	nonchoosy	IBS
chr5	133697753	133703893	DEL	choosy	IBS
chr5	133949441	133954808	DEL	nonchoosy	IBS
chr5	137126438	137126777	DEL	nonchoosy	IBS
chr5	143024539	143024744	DEL	nonchoosy	IBS
chr6	10510843	10511069	DEL	nonchoosy	IBS
chr6	12489805	12490018	DEL	nonchoosy	IBS
chr6	16562184	16562391	DEL	nonchoosy	IBS
chr6	17580815	17581044	DEL	nonchoosy	IBS
chr6	21841482	21845586	DEL	nonchoosy	IBS
chr6	24129162	24129411	DEL	nonchoosy	IBS
chr6	24356979	24357843	DEL	nonchoosy	IBS
chr6	28178153	28184517	DEL	nonchoosy	IBS
chr6	36141630	36146249	DEL	choosy	IBS
chr6	42763583	42770234	DEL	nonchoosy	IBS
chr6	44160962	44161252	DEL	nonchoosy	IBS
chr6	55020200	55020449	DEL	nonchoosy	IBS
chr6	62801615	62806363	DEL	nonchoosy	IBS
chr6	64065613	64070803	DEL	choosy	IBS
chr6	64806320	64812682	DEL	nonchoosy	IBS
chr6	73737237	73744360	DEL	nonchoosy	IBS
chr6	78044148	78044379	DEL	nonchoosy	IBS
chr6	102379519	102385966	DEL	nonchoosy	IBS
chr6	105698148	105700669	DEL	nonchoosy	IBS
chr6	115589731	115590357	DEL	nonchoosy	IBS
chr6	118963899	118964080	DEL	nonchoosy	IBS
chr6	120647575	120647768	DEL	nonchoosy	IBS
chr6	145541536	145541982	DEL	nonchoosy	IBS
chr6	145932748	145933029	DEL	nonchoosy	IBS
chr6	148990061	148990266	DEL	nonchoosy	IBS
chr6	149377996	149378213	DEL	nonchoosy	IBS
chr7	16772433	16772737	DEL	choosy	IBS
chr7	45254269	45255301	DEL	choosy	IBS
chr7	58847628	58853828	DEL	nonchoosy	IBS
chr7	59078895	59079703	DEL	nonchoosy	IBS
chr7	84374037	84374216	DEL	nonchoosy	IBS
chr7	86392194	86393821	DEL	nonchoosy	IBS
chr7	88713312	88719751	DEL	nonchoosy	IBS
chr7	90087292	90089217	DEL	nonchoosy	IBS
chr7	92192478	92196064	DEL	choosy	IBS
chr7	100296766	100297006	DEL	choosy	IBS
chr7	114743103	114743394	DEL	nonchoosy	IBS
chr7	131995587	131999741	DEL	nonchoosy	IBS
chr7	132114411	132116294	DEL	nonchoosy	IBS
chr7	132129868	132130767	DEL	nonchoosy	IBS
chr8	31798695	31799525	DEL	nonchoosy	IBS
chr8	33142306	33142492	DEL	nonchoosy	IBS
chr8	42619335	42625743	DEL	nonchoosy	IBS
chr8	42931117	42931981	DEL	nonchoosy	IBS
chr8	46284805	46285201	DEL	nonchoosy	IBS
chr8	60738038	60745028	DEL	nonchoosy	IBS
chr8	62102303	62108671	DEL	choosy	IBS
chr8	75790307	75794857	DEL	choosy	IBS
chr8	100518632	100522990	DEL	nonchoosy	IBS
chr8	102394213	102395994	DEL	nonchoosy	IBS
chr8	102456856	102457477	DEL	nonchoosy	IBS
chr8	105411568	105411764	DEL	nonchoosy	IBS
chr8	107752054	107753688	DEL	nonchoosy	IBS
chr8	110026539	110026711	DEL	choosy	IBS
chr8	113457073	113458053	DEL	nonchoosy	IBS
chr8	118043959	118050139	DEL	nonchoosy	IBS
chr8	122158253	122160141	DEL	nonchoosy	IBS
chr8	126853663	126853901	DEL	nonchoosy	IBS
chr9	15391144	15391328	DEL	nonchoosy	IBS
chr9	22801193	22801965	DEL	nonchoosy	IBS
chr9	22860528	22861797	DEL	nonchoosy	IBS
chr9	25776016	25780613	DEL	nonchoosy	IBS
chr9	26700889	26707990	DEL	nonchoosy	IBS
chr9	27408126	27408552	DEL	nonchoosy	IBS
chr9	32078992	32083469	DEL	nonchoosy	IBS
chr9	33217601	33220181	DEL	nonchoosy	IBS
chr9	52808540	52808763	DEL	nonchoosy	IBS
chr9	62726242	62726454	DEL	nonchoosy	IBS
chr9	67648453	67651170	DEL	nonchoosy	IBS
chr9	93778982	93779534	DEL	nonchoosy	IBS
chr9	102277373	102283796	DEL	nonchoosy	IBS
chr9	108707714	108708716	DEL	choosy	IBS
chrX	15933151	15939549	DEL	nonchoosy	IBS
chrX	22294278	22294717	DEL	nonchoosy	IBS
chrX	42034829	42035162	DEL	nonchoosy	IBS
chrX	50158481	50164954	DEL	choosy	IBS
chrX	77884434	77887583	DEL	nonchoosy	IBS
chrX	78076432	78082476	DEL	nonchoosy	IBS
chrX	85758089	85758322	DEL	nonchoosy	IBS
chrX	91622686	91622852	DEL	nonchoosy	IBS
chrX	119855038	119859882	DEL	nonchoosy	IBS
chrX	144718358	144719542	DEL	nonchoosy	IBS
chrX	155797421	155798397	DEL	nonchoosy	IBS
chrX	156370652	156379252	DEL	nonchoosy	IBS
chrX	164466105	164467393	DEL	choosy	IBS
chr1	3499501	3502300	DEL	nonchoosy	non_IBS
chr1	4862527	4864631	DEL	choosy	non_IBS
chr1	5296167	5297039	DEL	choosy	non_IBS
chr1	6448976	6450920	DEL	choosy	non_IBS
chr1	7942651	7950162	DEL	choosy	non_IBS
chr1	8978673	8979458	DEL	choosy	non_IBS
chr1	9574452	9576058	DEL	choosy	non_IBS
chr1	10221132	10221892	DEL	choosy	non_IBS
chr1	10528821	10535363	DEL	choosy	non_IBS
chr1	10882235	10888707	DEL	choosy	non_IBS
chr1	11641399	11642205	DEL	choosy	non_IBS
chr1	12331493	12333434	DEL	choosy	non_IBS
chr1	13825135	13826570	DEL	choosy	non_IBS
chr1	14988566	14994975	DEL	choosy	non_IBS
chr1	16891898	16898352	DEL	nonchoosy	non_IBS
chr1	17454988	17455942	DEL	choosy	non_IBS
chr1	18658625	18665289	DEL	nonchoosy	non_IBS
chr1	18927523	18933816	DEL	nonchoosy	non_IBS
chr1	20277932	20284809	DEL	nonchoosy	non_IBS
chr1	20486388	20493634	DEL	nonchoosy	non_IBS
chr1	20705353	20712489	DEL	nonchoosy	non_IBS
chr1	21680721	21683199	DEL	nonchoosy	non_IBS
chr1	21809701	21809772	DEL	nonchoosy	non_IBS
chr1	24483332	24483619	DEL	nonchoosy	non_IBS
chr1	24496291	24502920	DEL	nonchoosy	non_IBS
chr1	25471843	25472567	DEL	choosy	non_IBS
chr1	25590832	25597383	DEL	nonchoosy	non_IBS
chr1	25662056	25669329	DEL	nonchoosy	non_IBS
chr1	27021769	27022591	DEL	nonchoosy	non_IBS
chr1	27270256	27276742	DEL	nonchoosy	non_IBS
chr1	29737158	29741365	DEL	nonchoosy	non_IBS
chr1	30036110	30043466	DEL	nonchoosy	non_IBS
chr1	30066686	30073442	DEL	choosy	non_IBS
chr1	30616433	30616931	DEL	nonchoosy	non_IBS
chr1	31074938	31082118	DEL	nonchoosy	non_IBS
chr1	32382093	32382311	DEL	nonchoosy	non_IBS
chr1	32485102	32486997	DEL	choosy	non_IBS
chr1	33013291	33020257	DEL	nonchoosy	non_IBS
chr1	34658635	34662556	DEL	choosy	non_IBS
chr1	35074137	35074368	DEL	nonchoosy	non_IBS
chr1	35316297	35319151	DEL	nonchoosy	non_IBS
chr1	37603887	37605850	DEL	choosy	non_IBS
chr1	39081184	39083946	DEL	choosy	non_IBS
chr1	40046932	40048917	DEL	nonchoosy	non_IBS
chr1	43053910	43054155	DEL	nonchoosy	non_IBS
chr1	43382438	43384465	DEL	nonchoosy	non_IBS
chr1	43513242	43513719	DEL	nonchoosy	non_IBS
chr1	43777609	43778944	DEL	nonchoosy	non_IBS
chr1	44474841	44491854	DEL	nonchoosy	non_IBS
chr1	47936599	47938529	DEL	nonchoosy	non_IBS
chr1	48494776	48501159	DEL	nonchoosy	non_IBS
chr1	48545545	48553315	DEL	nonchoosy	non_IBS
chr1	49056132	49056581	DEL	nonchoosy	non_IBS
chr1	49549355	49550815	DEL	nonchoosy	non_IBS
chr1	51176909	51179491	DEL	choosy	non_IBS
chr1	52584420	52585713	DEL	choosy	non_IBS
chr1	52910189	52910394	DEL	nonchoosy	non_IBS
chr1	53095126	53098387	DEL	choosy	non_IBS
chr1	56030121	56032104	DEL	choosy	non_IBS
chr1	56714377	56721187	DEL	choosy	non_IBS
chr1	57064301	57070871	DEL	choosy	non_IBS
chr1	62671150	62677577	DEL	choosy	non_IBS
chr1	63611795	63611993	DEL	nonchoosy	non_IBS
chr1	63772400	63774308	DEL	nonchoosy	non_IBS
chr1	64383065	64390192	DEL	nonchoosy	non_IBS
chr1	67682451	67688760	DEL	nonchoosy	non_IBS
chr1	69875273	69876106	DEL	nonchoosy	non_IBS
chr1	70208707	70215159	DEL	choosy	non_IBS
chr1	70456873	70458400	DEL	nonchoosy	non_IBS
chr1	70628939	70635564	DEL	choosy	non_IBS
chr1	72818040	72818801	DEL	nonchoosy	non_IBS
chr1	73165076	73165977	DEL	nonchoosy	non_IBS
chr1	73274965	73276048	DEL	nonchoosy	non_IBS
chr1	74159880	74160063	DEL	nonchoosy	non_IBS
chr1	74186332	74186553	DEL	nonchoosy	non_IBS
chr1	74683282	74683515	DEL	nonchoosy	non_IBS
chr1	75871854	75872617	DEL	nonchoosy	non_IBS
chr1	76459992	76466445	DEL	nonchoosy	non_IBS
chr1	78930487	78931293	DEL	choosy	non_IBS
chr1	79477531	79478062	DEL	nonchoosy	non_IBS
chr1	79652485	79655014	DEL	nonchoosy	non_IBS
chr1	81056008	81056440	DEL	nonchoosy	non_IBS
chr1	83673106	83679715	DEL	nonchoosy	non_IBS
chr1	84263498	84270795	DEL	nonchoosy	non_IBS
chr1	85591233	85591548	DUP	choosy	non_IBS
chr1	85592237	85592689	DUP	choosy	non_IBS
chr1	92526590	92529582	DEL	choosy	non_IBS
chr1	93107367	93111818	DEL	choosy	non_IBS
chr1	94466965	94470190	DEL	nonchoosy	non_IBS
chr1	96277355	96277631	DEL	nonchoosy	non_IBS
chr1	96629807	96630248	DEL	nonchoosy	non_IBS
chr1	96827422	96828309	DEL	choosy	non_IBS
chr1	97592182	97592439	DEL	nonchoosy	non_IBS
chr1	98366378	98373131	DEL	nonchoosy	non_IBS
chr1	98644948	98651402	DEL	nonchoosy	non_IBS
chr1	98968570	98970226	DEL	nonchoosy	non_IBS
chr1	100223822	100232216	DEL	nonchoosy	non_IBS
chr1	101263220	101269422	DEL	choosy	non_IBS
chr1	101330531	101336935	DEL	nonchoosy	non_IBS
chr1	102962937	102969416	DEL	nonchoosy	non_IBS
chr1	104637621	104639807	DEL	nonchoosy	non_IBS
chr1	107919950	107926445	DEL	choosy	non_IBS
chr1	108733213	108739733	DEL	nonchoosy	non_IBS
chr1	111613431	111613981	DEL	choosy	non_IBS
chr1	111880432	111880709	DEL	nonchoosy	non_IBS
chr1	112264356	112271684	DEL	nonchoosy	non_IBS
chr1	112564185	112569476	DEL	nonchoosy	non_IBS
chr1	113016043	113023246	DEL	nonchoosy	non_IBS
chr1	113172224	113173307	DEL	nonchoosy	non_IBS
chr1	113714246	113717853	DEL	nonchoosy	non_IBS
chr1	113744574	113750952	DEL	nonchoosy	non_IBS
chr1	114535652	114536666	DEL	nonchoosy	non_IBS
chr1	115799416	115806611	DEL	nonchoosy	non_IBS
chr1	116574384	116575380	DEL	nonchoosy	non_IBS
chr1	117276552	117280709	DEL	choosy	non_IBS
chr1	122607751	122609875	DEL	choosy	non_IBS
chr1	123685372	123686063	DEL	nonchoosy	non_IBS
chr1	125316743	125324019	DEL	nonchoosy	non_IBS
chr1	125782451	125783852	DEL	choosy	non_IBS
chr1	126257937	126258407	DEL	nonchoosy	non_IBS
chr1	127088995	127090118	DEL	nonchoosy	non_IBS
chr1	130318599	130324942	DEL	nonchoosy	non_IBS
chr1	130599781	130607420	DEL	choosy	non_IBS
chr1	130981716	130982856	DEL	nonchoosy	non_IBS
chr1	131680542	131687010	DEL	choosy	non_IBS
chr1	133999088	134002858	DEL	nonchoosy	non_IBS
chr1	135188582	135188786	DEL	nonchoosy	non_IBS
chr1	136689426	136689655	DEL	choosy	non_IBS
chr1	137677524	137677764	DEL	nonchoosy	non_IBS
chr1	140043182	140048279	DEL	nonchoosy	non_IBS
chr1	140564383	140564672	DEL	nonchoosy	non_IBS
chr1	140633563	140634291	DEL	nonchoosy	non_IBS
chr1	141135477	141135703	DEL	nonchoosy	non_IBS
chr1	141186624	141200290	DEL	nonchoosy	non_IBS
chr1	142494225	142500782	DEL	nonchoosy	non_IBS
chr1	143032996	143034755	DEL	nonchoosy	non_IBS
chr1	143325801	143332495	DEL	nonchoosy	non_IBS
chr1	143370742	143371547	DEL	nonchoosy	non_IBS
chr1	143890428	143896626	DEL	nonchoosy	non_IBS
chr1	144065170	144071634	DEL	nonchoosy	non_IBS
chr1	146004339	146011335	DEL	choosy	non_IBS
chr1	146120936	146128044	DEL	nonchoosy	non_IBS
chr1	146445236	146451863	DEL	nonchoosy	non_IBS
chr1	146604059	146610359	DEL	nonchoosy	non_IBS
chr1	147935636	147939862	DEL	nonchoosy	non_IBS
chr1	148274103	148279614	DEL	nonchoosy	non_IBS
chr1	148456758	148464008	DEL	nonchoosy	non_IBS
chr1	149715932	149716613	DEL	nonchoosy	non_IBS
chr1	150345157	150345878	DEL	nonchoosy	non_IBS
chr1	153643328	153643541	DEL	nonchoosy	non_IBS
chr1	154966623	154968550	DEL	choosy	non_IBS
chr1	156174851	156176048	DEL	nonchoosy	non_IBS
chr1	156500169	156500446	DEL	choosy	non_IBS
chr1	160421281	160428318	DEL	nonchoosy	non_IBS
chr1	161429132	161431493	DEL	choosy	non_IBS
chr1	162819888	162826357	DEL	nonchoosy	non_IBS
chr1	166987741	166994076	DEL	choosy	non_IBS
chr1	169542409	169548894	DEL	choosy	non_IBS
chr1	174232352	174235481	DEL	nonchoosy	non_IBS
chr1	175280389	175285413	DEL	choosy	non_IBS
chr1	175331038	175331997	DEL	nonchoosy	non_IBS
chr1	179376611	179376849	DEL	nonchoosy	non_IBS
chr1	179682686	179682901	DEL	choosy	non_IBS
chr1	185605080	185605355	DEL	choosy	non_IBS
chr1	187216518	187216734	DEL	choosy	non_IBS
chr1	188512859	188515718	DEL	nonchoosy	non_IBS
chr1	189456082	189456452	DEL	nonchoosy	non_IBS
chr1	190325104	190325614	DEL	choosy	non_IBS
chr1	191554269	191554471	DEL	nonchoosy	non_IBS
chr10	4147054	4147290	DEL	choosy	non_IBS
chr10	4351355	4351428	DEL	choosy	non_IBS
chr10	5816375	5816579	DEL	nonchoosy	non_IBS
chr10	7749688	7751160	DEL	choosy	non_IBS
chr10	9440776	9443283	DEL	nonchoosy	non_IBS
chr10	10566905	10573386	DEL	nonchoosy	non_IBS
chr10	11382379	11382583	DEL	nonchoosy	non_IBS
chr10	12110716	12110967	DEL	nonchoosy	non_IBS
chr10	12385731	12396039	DEL	choosy	non_IBS
chr10	12978601	12978820	DEL	choosy	non_IBS
chr10	14245835	14253025	DEL	choosy	non_IBS
chr10	14592800	14593036	DEL	choosy	non_IBS
chr10	15080116	15085652	DEL	nonchoosy	non_IBS
chr10	15346294	15352706	DEL	nonchoosy	non_IBS
chr10	21410503	21411523	DEL	choosy	non_IBS
chr10	21727890	21736347	DEL	choosy	non_IBS
chr10	21896109	21898160	DEL	choosy	non_IBS
chr10	22859317	22865632	DEL	nonchoosy	non_IBS
chr10	25008729	25010212	DEL	nonchoosy	non_IBS
chr10	25485704	25485919	DEL	nonchoosy	non_IBS
chr10	28741871	28742475	DEL	nonchoosy	non_IBS
chr10	28768598	28774798	DEL	nonchoosy	non_IBS
chr10	29619559	29626143	DEL	nonchoosy	non_IBS
chr10	30776756	30777764	DEL	choosy	non_IBS
chr10	30813970	30821084	DEL	nonchoosy	non_IBS
chr10	31750094	31754891	DEL	nonchoosy	non_IBS
chr10	31879755	31886134	DEL	nonchoosy	non_IBS
chr10	31979995	31986492	DEL	nonchoosy	non_IBS
chr10	32642910	32645092	DEL	choosy	non_IBS
chr10	35634456	35640796	DEL	nonchoosy	non_IBS
chr10	38258079	38264579	DEL	choosy	non_IBS
chr10	39962205	39962865	DEL	nonchoosy	non_IBS
chr10	41321122	41321401	DEL	nonchoosy	non_IBS
chr10	41712437	41712647	DEL	nonchoosy	non_IBS
chr10	45111604	45113816	DEL	choosy	non_IBS
chr10	45395533	45396219	DEL	nonchoosy	non_IBS
chr10	45687924	45694133	DEL	nonchoosy	non_IBS
chr10	45737380	45739443	DEL	choosy	non_IBS
chr10	46136363	46139342	DEL	nonchoosy	non_IBS
chr10	47007645	47010874	DEL	nonchoosy	non_IBS
chr10	47617554	47628476	DEL	choosy	non_IBS
chr10	47799375	47805846	DEL	nonchoosy	non_IBS
chr10	49082969	49085555	DEL	nonchoosy	non_IBS
chr10	50063923	50064855	DEL	nonchoosy	non_IBS
chr10	50419548	50427590	DEL	nonchoosy	non_IBS
chr10	50803877	50806245	DEL	nonchoosy	non_IBS
chr10	51172023	51172411	DEL	choosy	non_IBS
chr10	51992733	51999356	DEL	nonchoosy	non_IBS
chr10	52052526	52058979	DEL	choosy	non_IBS
chr10	54395376	54396129	DEL	nonchoosy	non_IBS
chr10	54483875	54485774	DEL	nonchoosy	non_IBS
chr10	54901725	54908195	DEL	nonchoosy	non_IBS
chr10	55664088	55670372	DEL	nonchoosy	non_IBS
chr10	56223530	56223747	DEL	nonchoosy	non_IBS
chr10	56700973	56708165	DEL	nonchoosy	non_IBS
chr10	57023450	57029874	DEL	nonchoosy	non_IBS
chr10	57072999	57077226	DEL	nonchoosy	non_IBS
chr10	57137678	57144780	DEL	nonchoosy	non_IBS
chr10	57326830	57333998	DEL	nonchoosy	non_IBS
chr10	58815186	58815909	DEL	choosy	non_IBS
chr10	59502094	59505893	DEL	choosy	non_IBS
chr10	59695556	59698841	DEL	choosy	non_IBS
chr10	62909302	62909559	DEL	choosy	non_IBS
chr10	64860766	64861394	DEL	nonchoosy	non_IBS
chr10	65383046	65392075	DEL	nonchoosy	non_IBS
chr10	65656964	65663687	DEL	nonchoosy	non_IBS
chr10	65900867	65907471	DEL	choosy	non_IBS
chr10	67925414	67927422	DEL	choosy	non_IBS
chr10	69229430	69236096	DEL	nonchoosy	non_IBS
chr10	70791384	70798636	DEL	choosy	non_IBS
chr10	71984644	71984877	DEL	nonchoosy	non_IBS
chr10	72492816	72499313	DEL	nonchoosy	non_IBS
chr10	73193221	73195358	DEL	choosy	non_IBS
chr10	73288396	73294971	DEL	nonchoosy	non_IBS
chr10	73736977	73737505	DEL	nonchoosy	non_IBS
chr10	74308173	74309713	DEL	nonchoosy	non_IBS
chr10	76014231	76014491	DEL	nonchoosy	non_IBS
chr10	82411470	82417827	DEL	nonchoosy	non_IBS
chr10	82939063	82942036	DEL	nonchoosy	non_IBS
chr10	83308499	83309574	DEL	nonchoosy	non_IBS
chr10	88022448	88022749	DEL	nonchoosy	non_IBS
chr10	88664626	88664816	DEL	choosy	non_IBS
chr10	89989130	89992297	DEL	nonchoosy	non_IBS
chr10	90471168	90474219	DEL	nonchoosy	non_IBS
chr10	90487460	90487888	DEL	nonchoosy	non_IBS
chr10	90550961	90552577	DEL	choosy	non_IBS
chr10	92909109	92915510	DEL	nonchoosy	non_IBS
chr10	93785351	93792836	DEL	choosy	non_IBS
chr10	95317121	95318362	DEL	choosy	non_IBS
chr10	96077523	96077901	DEL	nonchoosy	non_IBS
chr10	96667663	96674192	DEL	choosy	non_IBS
chr10	97213925	97214111	DEL	choosy	non_IBS
chr10	100646589	100652948	DEL	nonchoosy	non_IBS
chr10	102315498	102321917	DEL	nonchoosy	non_IBS
chr10	103512930	103519152	DEL	nonchoosy	non_IBS
chr10	103655069	103661786	DEL	choosy	non_IBS
chr10	104765117	104771666	DEL	nonchoosy	non_IBS
chr10	106206519	106213599	DEL	choosy	non_IBS
chr10	107326646	107333284	DEL	nonchoosy	non_IBS
chr10	108506560	108507600	DEL	nonchoosy	non_IBS
chr10	112314279	112315125	DEL	nonchoosy	non_IBS
chr10	112425069	112431994	DEL	nonchoosy	non_IBS
chr10	113382915	113389355	DEL	nonchoosy	non_IBS
chr10	113971682	113971888	DEL	choosy	non_IBS
chr10	114817538	114821325	DEL	nonchoosy	non_IBS
chr10	115036128	115042783	DEL	choosy	non_IBS
chr10	115073425	115073641	DEL	nonchoosy	non_IBS
chr10	116741725	116743002	DEL	choosy	non_IBS
chr10	122480398	122481775	DEL	nonchoosy	non_IBS
chr10	122505668	122512844	DEL	nonchoosy	non_IBS
chr10	123490538	123497167	DEL	choosy	non_IBS
chr10	126164981	126165997	DEL	choosy	non_IBS
chr10	127947398	127949099	DEL	choosy	non_IBS
chr11	3356531	3356736	DEL	choosy	non_IBS
chr11	5920768	5924684	DEL	choosy	non_IBS
chr11	8149288	8156013	DEL	nonchoosy	non_IBS
chr11	8270590	8274261	DEL	nonchoosy	non_IBS
chr11	10826898	10829295	DEL	nonchoosy	non_IBS
chr11	11611497	11618256	DEL	choosy	non_IBS
chr11	12129192	12136020	DEL	nonchoosy	non_IBS
chr11	12375025	12375272	DEL	nonchoosy	non_IBS
chr11	12637922	12644225	DEL	choosy	non_IBS
chr11	12662434	12665278	DEL	choosy	non_IBS
chr11	13487820	13489629	DEL	nonchoosy	non_IBS
chr11	13993410	13994119	DEL	choosy	non_IBS
chr11	15729189	15735662	DEL	choosy	non_IBS
chr11	15937917	15945525	DEL	nonchoosy	non_IBS
chr11	16543344	16545293	DEL	choosy	non_IBS
chr11	19677135	19677531	DEL	nonchoosy	non_IBS
chr11	23218582	23225764	DEL	choosy	non_IBS
chr11	23607519	23607782	DEL	choosy	non_IBS
chr11	24805470	24811958	DEL	nonchoosy	non_IBS
chr11	26294629	26294834	DEL	nonchoosy	non_IBS
chr11	26732839	26739363	DEL	nonchoosy	non_IBS
chr11	27044102	27044578	DEL	nonchoosy	non_IBS
chr11	27064880	27065752	DEL	choosy	non_IBS
chr11	27393464	27393743	DEL	choosy	non_IBS
chr11	28052457	28052844	DEL	nonchoosy	non_IBS
chr11	34849952	34856191	DEL	nonchoosy	non_IBS
chr11	37752407	37759537	DEL	choosy	non_IBS
chr11	40063734	40070824	DEL	nonchoosy	non_IBS
chr11	40633784	40640378	DEL	nonchoosy	non_IBS
chr11	40909435	40909666	DEL	nonchoosy	non_IBS
chr11	41105270	41112002	DEL	nonchoosy	non_IBS
chr11	41444769	41445101	DEL	nonchoosy	non_IBS
chr11	44306076	44312590	DEL	nonchoosy	non_IBS
chr11	45580538	45581207	DEL	nonchoosy	non_IBS
chr11	47794163	47800528	DEL	nonchoosy	non_IBS
chr11	56226386	56233037	DEL	nonchoosy	non_IBS
chr11	56800450	56807362	DEL	choosy	non_IBS
chr11	61047901	61048300	DEL	nonchoosy	non_IBS
chr11	64155802	64156540	DEL	nonchoosy	non_IBS
chr11	64299106	64306000	DEL	nonchoosy	non_IBS
chr11	64807839	64809120	DEL	nonchoosy	non_IBS
chr11	65451769	65459126	DEL	choosy	non_IBS
chr11	66332480	66334362	DEL	nonchoosy	non_IBS
chr11	66495419	66495793	DEL	nonchoosy	non_IBS
chr11	67129710	67132394	DEL	nonchoosy	non_IBS
chr11	68759548	68759722	DEL	nonchoosy	non_IBS
chr11	70910827	70911049	DEL	nonchoosy	non_IBS
chr11	72342658	72342997	DEL	choosy	non_IBS
chr11	74005843	74010623	DEL	nonchoosy	non_IBS
chr11	76548803	76558051	DEL	choosy	non_IBS
chr11	78296224	78296454	DEL	choosy	non_IBS
chr11	80027991	80028229	DEL	nonchoosy	non_IBS
chr11	86526665	86526879	DEL	choosy	non_IBS
chr11	86634149	86634371	DEL	nonchoosy	non_IBS
chr11	90507629	90510448	DEL	nonchoosy	non_IBS
chr11	91267025	91267636	DEL	nonchoosy	non_IBS
chr11	92106536	92108277	DEL	nonchoosy	non_IBS
chr11	93398401	93398576	DEL	nonchoosy	non_IBS
chr11	93418683	93418955	DEL	nonchoosy	non_IBS
chr11	94622903	94629369	DEL	nonchoosy	non_IBS
chr11	95733249	95733465	DEL	choosy	non_IBS
chr11	96651294	96651589	DEL	nonchoosy	non_IBS
chr11	99472703	99473320	DEL	nonchoosy	non_IBS
chr11	100180981	100184627	DEL	nonchoosy	non_IBS
chr11	101493621	101493881	DEL	choosy	non_IBS
chr11	101566789	101566980	DEL	nonchoosy	non_IBS
chr11	104324489	104324696	DEL	nonchoosy	non_IBS
chr11	108105841	108112534	DEL	choosy	non_IBS
chr11	110019591	110024512	DEL	choosy	non_IBS
chr11	110378833	110379035	DEL	nonchoosy	non_IBS
chr11	111965411	111966016	DEL	nonchoosy	non_IBS
chr11	112376848	112379881	DEL	nonchoosy	non_IBS
chr11	112628374	112628752	DEL	nonchoosy	non_IBS
chr11	114705949	114706226	DEL	choosy	non_IBS
chr11	116897087	116900330	DEL	nonchoosy	non_IBS
chr11	120762783	120764461	DEL	choosy	non_IBS
chr12	4962271	4962558	DEL	nonchoosy	non_IBS
chr12	11793945	11794354	DEL	choosy	non_IBS
chr12	12092510	12098995	DEL	nonchoosy	non_IBS
chr12	14539322	14545775	DEL	nonchoosy	non_IBS
chr12	14758505	14759946	DEL	nonchoosy	non_IBS
chr12	15368735	15370279	DEL	choosy	non_IBS
chr12	16113287	16114419	DEL	choosy	non_IBS
chr12	26034848	26041463	DEL	nonchoosy	non_IBS
chr12	32370046	32373827	DEL	nonchoosy	non_IBS
chr12	38047610	38055032	DEL	choosy	non_IBS
chr12	39565514	39571399	DEL	nonchoosy	non_IBS
chr12	39899509	39906105	DEL	nonchoosy	non_IBS
chr12	40734427	40734656	DEL	choosy	non_IBS
chr12	42352263	42358624	DEL	nonchoosy	non_IBS
chr12	43724226	43730685	DEL	choosy	non_IBS
chr12	44292768	44295796	DEL	nonchoosy	non_IBS
chr12	44365422	44367243	DEL	choosy	non_IBS
chr12	44483086	44492299	DEL	choosy	non_IBS
chr12	44731062	44738119	DEL	nonchoosy	non_IBS
chr12	44776004	44776802	DEL	nonchoosy	non_IBS
chr12	44780631	44786347	DEL	nonchoosy	non_IBS
chr12	44833349	44834320	DEL	nonchoosy	non_IBS
chr12	47280032	47286975	DEL	nonchoosy	non_IBS
chr12	47417698	47418042	DEL	choosy	non_IBS
chr12	47552548	47552844	DEL	nonchoosy	non_IBS
chr12	48842951	48849672	DEL	choosy	non_IBS
chr12	52843789	52846073	DEL	nonchoosy	non_IBS
chr12	54365172	54369287	DEL	nonchoosy	non_IBS
chr12	55663124	55663326	DEL	choosy	non_IBS
chr12	56911072	56913993	DEL	choosy	non_IBS
chr12	57667556	57669178	DEL	nonchoosy	non_IBS
chr12	58769234	58781326	DEL	nonchoosy	non_IBS
chr12	59498504	59504907	DEL	nonchoosy	non_IBS
chr12	62226784	62232365	DEL	choosy	non_IBS
chr12	63459504	63461286	DEL	nonchoosy	non_IBS
chr12	63850764	63852169	DEL	nonchoosy	non_IBS
chr12	65915213	65922071	DEL	nonchoosy	non_IBS
chr12	68617079	68617591	DEL	choosy	non_IBS
chr12	68745178	68750507	DEL	nonchoosy	non_IBS
chr12	70661150	70668284	DEL	nonchoosy	non_IBS
chr12	73074126	73080665	DEL	nonchoosy	non_IBS
chr12	74387544	74388758	DEL	nonchoosy	non_IBS
chr12	76931552	76931744	DEL	nonchoosy	non_IBS
chr12	78007402	78009058	DEL	nonchoosy	non_IBS
chr12	83765622	83765835	DEL	nonchoosy	non_IBS
chr12	88493251	88495152	DEL	nonchoosy	non_IBS
chr12	90075427	90082306	DEL	nonchoosy	non_IBS
chr12	91718338	91718759	DEL	nonchoosy	non_IBS
chr12	93317501	93323834	DEL	choosy	non_IBS
chr12	96077631	96084320	DEL	nonchoosy	non_IBS
chr12	96245270	96247155	DEL	choosy	non_IBS
chr12	97037115	97044365	DEL	choosy	non_IBS
chr12	97670337	97676335	DEL	nonchoosy	non_IBS
chr12	101771802	101772406	DEL	choosy	non_IBS
chr12	108125619	108125859	DEL	nonchoosy	non_IBS
chr12	110862685	110862907	DEL	choosy	non_IBS
chr12	113208231	113208503	DEL	choosy	non_IBS
chr12	116540951	116547621	DEL	choosy	non_IBS
chr13	6778343	6785283	DEL	nonchoosy	non_IBS
chr13	8761844	8767385	DEL	choosy	non_IBS
chr13	9798806	9799001	DEL	nonchoosy	non_IBS
chr13	10889204	10896334	DEL	nonchoosy	non_IBS
chr13	13769380	13773986	DEL	choosy	non_IBS
chr13	15027176	15033633	DEL	choosy	non_IBS
chr13	15990814	15991085	DEL	nonchoosy	non_IBS
chr13	17932080	17938483	DEL	nonchoosy	non_IBS
chr13	18527169	18527464	DEL	nonchoosy	non_IBS
chr13	19059249	19065767	DEL	choosy	non_IBS
chr13	19636078	19636564	DEL	choosy	non_IBS
chr13	25007342	25015723	DEL	nonchoosy	non_IBS
chr13	25350652	25357945	DEL	nonchoosy	non_IBS
chr13	28382803	28383021	DEL	nonchoosy	non_IBS
chr13	29780427	29780749	DEL	nonchoosy	non_IBS
chr13	29932392	29932727	DEL	nonchoosy	non_IBS
chr13	31086903	31088387	DEL	nonchoosy	non_IBS
chr13	32350396	32357665	DEL	nonchoosy	non_IBS
chr13	32590362	32591289	DEL	nonchoosy	non_IBS
chr13	34166773	34174029	DEL	nonchoosy	non_IBS
chr13	34749338	34755856	DEL	nonchoosy	non_IBS
chr13	37448061	37449155	DEL	nonchoosy	non_IBS
chr13	38642525	38643608	DEL	nonchoosy	non_IBS
chr13	39213404	39213666	DEL	nonchoosy	non_IBS
chr13	39544531	39551134	DEL	nonchoosy	non_IBS
chr13	41058324	41064606	DEL	nonchoosy	non_IBS
chr13	43031734	43032372	DEL	nonchoosy	non_IBS
chr13	44161757	44163371	DEL	choosy	non_IBS
chr13	44172196	44172908	DEL	nonchoosy	non_IBS
chr13	44264375	44271506	DEL	choosy	non_IBS
chr13	44307075	44307335	DEL	nonchoosy	non_IBS
chr13	47739955	47746560	DEL	choosy	non_IBS
chr13	51084529	51084737	DEL	nonchoosy	non_IBS
chr13	58428524	58434980	DEL	nonchoosy	non_IBS
chr13	58526878	58527103	DEL	choosy	non_IBS
chr13	71085662	71092184	DEL	nonchoosy	non_IBS
chr13	71343629	71350501	DEL	nonchoosy	non_IBS
chr13	71428159	71434925	DEL	nonchoosy	non_IBS
chr13	72459644	72459884	DEL	nonchoosy	non_IBS
chr13	72844761	72846061	DEL	nonchoosy	non_IBS
chr13	72985170	72991392	DEL	nonchoosy	non_IBS
chr13	75360548	75360758	DEL	nonchoosy	non_IBS
chr13	75760227	75761130	DEL	choosy	non_IBS
chr13	77598203	77605320	DEL	choosy	non_IBS
chr13	77635395	77644196	DEL	nonchoosy	non_IBS
chr13	78461745	78465065	DEL	nonchoosy	non_IBS
chr13	80276191	80279456	DEL	nonchoosy	non_IBS
chr13	80542569	80542956	DEL	nonchoosy	non_IBS
chr13	81452842	81459188	DEL	choosy	non_IBS
chr13	81814787	81815617	DEL	nonchoosy	non_IBS
chr13	84867720	84869514	DEL	choosy	non_IBS
chr13	86627578	86630692	DEL	choosy	non_IBS
chr13	87253515	87253710	DEL	choosy	non_IBS
chr13	87569447	87576585	DEL	nonchoosy	non_IBS
chr13	90042898	90049566	DEL	nonchoosy	non_IBS
chr13	90930757	90931126	DEL	choosy	non_IBS
chr13	91074034	91075745	DEL	nonchoosy	non_IBS
chr13	92152857	92153374	DEL	choosy	non_IBS
chr13	92216951	92217204	DEL	nonchoosy	non_IBS
chr13	92268447	92272814	DEL	choosy	non_IBS
chr13	93475034	93477523	DEL	nonchoosy	non_IBS
chr13	94383065	94383367	DEL	nonchoosy	non_IBS
chr13	94735479	94742632	DEL	nonchoosy	non_IBS
chr13	95124242	95124512	DEL	choosy	non_IBS
chr13	96279154	96279455	DEL	choosy	non_IBS
chr13	97159738	97159952	DEL	nonchoosy	non_IBS
chr13	98068150	98068384	DEL	nonchoosy	non_IBS
chr13	99458520	99458743	DEL	nonchoosy	non_IBS
chr13	99614600	99616514	DEL	nonchoosy	non_IBS
chr13	99901622	99903526	DEL	choosy	non_IBS
chr13	100588951	100594325	DEL	nonchoosy	non_IBS
chr13	100921327	100927962	DEL	choosy	non_IBS
chr13	103582132	103588499	DEL	nonchoosy	non_IBS
chr13	104767590	104773929	DEL	nonchoosy	non_IBS
chr13	105709264	105715757	DEL	choosy	non_IBS
chr13	106526266	106533369	DEL	nonchoosy	non_IBS
chr13	108670580	108671451	DEL	nonchoosy	non_IBS
chr13	108790093	108796538	DEL	nonchoosy	non_IBS
chr13	109761771	109768592	DEL	choosy	non_IBS
chr13	110153143	110153664	DEL	choosy	non_IBS
chr13	110303755	110305627	DEL	choosy	non_IBS
chr13	110421201	110421566	DEL	choosy	non_IBS
chr13	114516184	114516418	DEL	choosy	non_IBS
chr13	117372744	117378200	DEL	choosy	non_IBS
chr14	8088224	8088567	DEL	choosy	non_IBS
chr14	9044865	9052228	DEL	nonchoosy	non_IBS
chr14	9167175	9171614	DEL	nonchoosy	non_IBS
chr14	15835272	15841317	DEL	nonchoosy	non_IBS
chr14	16016900	16023230	DEL	nonchoosy	non_IBS
chr14	16778257	16779881	DEL	choosy	non_IBS
chr14	17594087	17598471	DEL	choosy	non_IBS
chr14	22971698	22976248	DEL	nonchoosy	non_IBS
chr14	23016881	23023195	DEL	choosy	non_IBS
chr14	24531492	24531699	DEL	nonchoosy	non_IBS
chr14	25727813	25734349	DEL	choosy	non_IBS
chr14	25792254	25792545	DEL	nonchoosy	non_IBS
chr14	28577865	28578344	DEL	nonchoosy	non_IBS
chr14	32033171	32034270	DEL	choosy	non_IBS
chr14	32678677	32679697	DEL	nonchoosy	non_IBS
chr14	34157922	34159356	DEL	choosy	non_IBS
chr14	34271767	34273223	DEL	nonchoosy	non_IBS
chr14	35432379	35439725	DEL	choosy	non_IBS
chr14	39334319	39335609	DEL	nonchoosy	non_IBS
chr14	55406815	55407897	DEL	nonchoosy	non_IBS
chr14	57405537	57405733	DEL	nonchoosy	non_IBS
chr14	60350835	60357479	DEL	choosy	non_IBS
chr14	60875463	60881692	DEL	nonchoosy	non_IBS
chr14	61003234	61003632	DEL	nonchoosy	non_IBS
chr14	63642351	63649632	DEL	nonchoosy	non_IBS
chr14	65128841	65135247	DEL	choosy	non_IBS
chr14	71121156	71126702	DEL	choosy	non_IBS
chr14	72682144	72683262	DEL	nonchoosy	non_IBS
chr14	73673758	73680048	DEL	choosy	non_IBS
chr14	78401660	78403260	DEL	nonchoosy	non_IBS
chr14	80421633	80421942	DEL	nonchoosy	non_IBS
chr14	81039437	81046338	DEL	nonchoosy	non_IBS
chr14	81331716	81337728	DEL	nonchoosy	non_IBS
chr14	82358370	82365416	DEL	choosy	non_IBS
chr14	82957688	82964118	DEL	nonchoosy	non_IBS
chr14	84403765	84410175	DEL	nonchoosy	non_IBS
chr14	85177632	85182256	DEL	nonchoosy	non_IBS
chr14	86590520	86597600	DEL	nonchoosy	non_IBS
chr14	88169310	88175481	DEL	choosy	non_IBS
chr14	90294639	90301864	DEL	nonchoosy	non_IBS
chr14	91125713	91132205	DEL	nonchoosy	non_IBS
chr14	92282985	92284863	DEL	nonchoosy	non_IBS
chr14	92570016	92572068	DEL	nonchoosy	non_IBS
chr14	94349621	94349952	DEL	nonchoosy	non_IBS
chr14	94981309	94987815	DEL	choosy	non_IBS
chr14	95561519	95568649	DEL	choosy	non_IBS
chr14	96188607	96195377	DEL	nonchoosy	non_IBS
chr14	100795147	100802207	DEL	choosy	non_IBS
chr14	102143255	102150057	DEL	nonchoosy	non_IBS
chr14	104735586	104736173	DEL	choosy	non_IBS
chr14	105066084	105066701	DEL	nonchoosy	non_IBS
chr14	105959919	105970057	DEL	nonchoosy	non_IBS
chr14	109827341	109834466	DEL	choosy	non_IBS
chr14	110079211	110089216	DEL	choosy	non_IBS
chr14	110402489	110406142	DEL	nonchoosy	non_IBS
chr14	111903107	111909948	DEL	choosy	non_IBS
chr14	112426357	112433108	DEL	nonchoosy	non_IBS
chr14	112812577	112812653	DEL	nonchoosy	non_IBS
chr14	113974878	113982688	DEL	nonchoosy	non_IBS
chr14	116464231	116465204	DEL	choosy	non_IBS
chr14	116465436	116471932	DEL	choosy	non_IBS
chr14	116635144	116641577	DEL	nonchoosy	non_IBS
chr14	117285751	117292889	DEL	nonchoosy	non_IBS
chr14	118164959	118168610	DEL	choosy	non_IBS
chr14	118962912	118964544	DEL	choosy	non_IBS
chr14	119478625	119483607	DEL	nonchoosy	non_IBS
chr14	123101491	123108335	DEL	choosy	non_IBS
chr14	123631863	123632487	DEL	nonchoosy	non_IBS
chr14	124611260	124611984	DEL	nonchoosy	non_IBS
chr15	3547928	3551093	DEL	nonchoosy	non_IBS
chr15	3965865	3966657	DEL	nonchoosy	non_IBS
chr15	4980310	4987448	DEL	nonchoosy	non_IBS
chr15	5681748	5688282	DEL	nonchoosy	non_IBS
chr15	6085175	6087066	DEL	nonchoosy	non_IBS
chr15	15640444	15646919	DEL	nonchoosy	non_IBS
chr15	15914530	15920798	DEL	nonchoosy	non_IBS
chr15	17155716	17169670	DEL	choosy	non_IBS
chr15	18343276	18346398	DEL	choosy	non_IBS
chr15	19558711	19564805	DEL	nonchoosy	non_IBS
chr15	19639565	19645753	DEL	nonchoosy	non_IBS
chr15	22699638	22705442	DEL	nonchoosy	non_IBS
chr15	22947855	22948043	DEL	choosy	non_IBS
chr15	23250681	23255631	DEL	nonchoosy	non_IBS
chr15	25062325	25065123	DEL	nonchoosy	non_IBS
chr15	26662875	26663460	DEL	nonchoosy	non_IBS
chr15	27053037	27055660	DEL	nonchoosy	non_IBS
chr15	28374096	28374367	DEL	nonchoosy	non_IBS
chr15	28425013	28434028	DEL	nonchoosy	non_IBS
chr15	29889027	29890891	DEL	nonchoosy	non_IBS
chr15	29969783	29971916	DEL	nonchoosy	non_IBS
chr15	30021936	30022408	DEL	nonchoosy	non_IBS
chr15	30441430	30448216	DEL	nonchoosy	non_IBS
chr15	32469921	32470126	DEL	nonchoosy	non_IBS
chr15	32969245	32971132	DEL	nonchoosy	non_IBS
chr15	33659012	33661662	DEL	nonchoosy	non_IBS
chr15	33993092	33993948	DEL	nonchoosy	non_IBS
chr15	34923489	34923714	DEL	nonchoosy	non_IBS
chr15	37744296	37744808	DEL	choosy	non_IBS
chr15	38478792	38483175	DEL	nonchoosy	non_IBS
chr15	38622376	38622849	DEL	nonchoosy	non_IBS
chr15	39695217	39703989	DEL	choosy	non_IBS
chr15	39982980	39989499	DEL	nonchoosy	non_IBS
chr15	40888241	40890343	DEL	nonchoosy	non_IBS
chr15	41926456	41933173	DEL	nonchoosy	non_IBS
chr15	42498000	42498361	DEL	choosy	non_IBS
chr15	46204456	46216152	DEL	nonchoosy	non_IBS
chr15	50594578	50604270	DEL	nonchoosy	non_IBS
chr15	52864072	52864731	DEL	nonchoosy	non_IBS
chr15	53574164	53580624	DEL	nonchoosy	non_IBS
chr15	54526147	54528922	DEL	nonchoosy	non_IBS
chr15	55670056	55676180	DEL	choosy	non_IBS
chr15	56022735	56022924	DEL	choosy	non_IBS
chr15	58607325	58614013	DEL	nonchoosy	non_IBS
chr15	59161737	59167247	DEL	nonchoosy	non_IBS
chr15	59700142	59700337	DEL	nonchoosy	non_IBS
chr15	60058901	60065593	DEL	choosy	non_IBS
chr15	61078005	61084180	DEL	choosy	non_IBS
chr15	62660102	62660575	DEL	nonchoosy	non_IBS
chr15	62737720	62737928	DEL	nonchoosy	non_IBS
chr15	65002389	65003729	DEL	nonchoosy	non_IBS
chr15	65598446	65604669	DEL	nonchoosy	non_IBS
chr15	66045119	66050130	DEL	nonchoosy	non_IBS
chr15	67265780	67272333	DEL	nonchoosy	non_IBS
chr15	68032183	68038600	DEL	nonchoosy	non_IBS
chr15	69121931	69129189	DEL	nonchoosy	non_IBS
chr15	69390215	69396839	DEL	nonchoosy	non_IBS
chr15	70245795	70248116	DEL	nonchoosy	non_IBS
chr15	70332025	70338502	DEL	nonchoosy	non_IBS
chr15	70517977	70520186	DEL	nonchoosy	non_IBS
chr15	73873108	73880329	DEL	choosy	non_IBS
chr15	76150204	76150886	DEL	nonchoosy	non_IBS
chr15	77146595	77146880	DEL	nonchoosy	non_IBS
chr15	79073508	79073719	DEL	nonchoosy	non_IBS
chr15	79274927	79275160	DEL	nonchoosy	non_IBS
chr15	85378287	85379818	DEL	choosy	non_IBS
chr15	89526340	89526586	DEL	nonchoosy	non_IBS
chr15	89765303	89769349	DEL	nonchoosy	non_IBS
chr15	90444654	90445891	DEL	choosy	non_IBS
chr15	90636439	90643622	DEL	choosy	non_IBS
chr15	90776414	90776835	DEL	choosy	non_IBS
chr15	91141542	91143982	DEL	nonchoosy	non_IBS
chr15	91978856	91981506	DEL	nonchoosy	non_IBS
chr15	92813549	92820192	DEL	nonchoosy	non_IBS
chr15	92958556	92958967	DEL	nonchoosy	non_IBS
chr15	94372983	94379551	DEL	choosy	non_IBS
chr15	94815415	94817737	DEL	nonchoosy	non_IBS
chr15	95305885	95312341	DEL	nonchoosy	non_IBS
chr15	95728487	95735543	DEL	nonchoosy	non_IBS
chr15	95917656	95918474	DEL	nonchoosy	non_IBS
chr15	99920926	99921147	DEL	nonchoosy	non_IBS
chr15	100822044	100822269	DEL	choosy	non_IBS
chr16	5313628	5313941	DEL	choosy	non_IBS
chr16	7460724	7463605	DEL	choosy	non_IBS
chr16	9355009	9355527	DEL	nonchoosy	non_IBS
chr16	11859577	11866484	DEL	choosy	non_IBS
chr16	12324676	12347076	DEL	choosy	non_IBS
chr16	13564259	13564452	DEL	choosy	non_IBS
chr16	14333841	14341025	DEL	choosy	non_IBS
chr16	15404256	15410879	DEL	choosy	non_IBS
chr16	16130197	16136527	DEL	nonchoosy	non_IBS
chr16	16507049	16514456	DEL	nonchoosy	non_IBS
chr16	17368902	17369143	DEL	nonchoosy	non_IBS
chr16	17392100	17392496	DEL	choosy	non_IBS
chr16	19370144	19376408	DEL	choosy	non_IBS
chr16	20776022	20776222	DEL	nonchoosy	non_IBS
chr16	22934807	22935027	DEL	nonchoosy	non_IBS
chr16	26122053	26128469	DEL	nonchoosy	non_IBS
chr16	26256513	26262907	DEL	nonchoosy	non_IBS
chr16	27666202	27672427	DEL	nonchoosy	non_IBS
chr16	27985540	27985813	DEL	nonchoosy	non_IBS
chr16	28191159	28197588	DEL	nonchoosy	non_IBS
chr16	28500173	28507260	DEL	nonchoosy	non_IBS
chr16	28822285	28823568	DEL	choosy	non_IBS
chr16	29423863	29430317	DEL	nonchoosy	non_IBS
chr16	29442941	29449535	DEL	nonchoosy	non_IBS
chr16	29623564	29623785	DEL	nonchoosy	non_IBS
chr16	33868215	33868420	DEL	choosy	non_IBS
chr16	34434203	34436011	DEL	nonchoosy	non_IBS
chr16	37205762	37206946	DEL	nonchoosy	non_IBS
chr16	37409873	37416012	DEL	choosy	non_IBS
chr16	38714311	38721476	DEL	choosy	non_IBS
chr16	40659952	40666764	DEL	choosy	non_IBS
chr16	43136712	43143259	DEL	nonchoosy	non_IBS
chr16	43439780	43441162	DEL	nonchoosy	non_IBS
chr16	43649736	43650469	DEL	nonchoosy	non_IBS
chr16	44637649	44638069	DEL	nonchoosy	non_IBS
chr16	44933448	44935008	DEL	nonchoosy	non_IBS
chr16	46275339	46280656	DEL	choosy	non_IBS
chr16	46402872	46404086	DEL	nonchoosy	non_IBS
chr16	46642575	46650352	DEL	nonchoosy	non_IBS
chr16	47557466	47564169	DEL	nonchoosy	non_IBS
chr16	48225595	48231824	DEL	nonchoosy	non_IBS
chr16	48832283	48833185	DEL	choosy	non_IBS
chr16	48855688	48862440	DEL	choosy	non_IBS
chr16	49200288	49206534	DEL	nonchoosy	non_IBS
chr16	50084880	50089380	DEL	nonchoosy	non_IBS
chr16	51212118	51213836	DEL	nonchoosy	non_IBS
chr16	51513156	51513503	DEL	nonchoosy	non_IBS
chr16	53530138	53536778	DEL	choosy	non_IBS
chr16	56421399	56421680	DEL	nonchoosy	non_IBS
chr16	57805224	57811697	DEL	nonchoosy	non_IBS
chr16	59334683	59342082	DEL	choosy	non_IBS
chr16	61312583	61316805	DEL	nonchoosy	non_IBS
chr16	61324005	61328033	DEL	nonchoosy	non_IBS
chr16	61439814	61440085	DEL	nonchoosy	non_IBS
chr16	61581726	61583044	DEL	nonchoosy	non_IBS
chr16	61709785	61716643	DEL	choosy	non_IBS
chr16	63908359	63914581	DEL	choosy	non_IBS
chr16	64817800	64817996	DEL	nonchoosy	non_IBS
chr16	65040761	65047712	DEL	choosy	non_IBS
chr16	65145070	65145384	DEL	nonchoosy	non_IBS
chr16	66187574	66188272	DEL	nonchoosy	non_IBS
chr16	66229053	66235657	DEL	nonchoosy	non_IBS
chr16	66242044	66247530	DEL	nonchoosy	non_IBS
chr16	68622367	68626923	DEL	nonchoosy	non_IBS
chr16	68866241	68866996	DEL	nonchoosy	non_IBS
chr16	69408435	69414898	DEL	nonchoosy	non_IBS
chr16	70667326	70673777	DEL	nonchoosy	non_IBS
chr16	71136669	71138578	DEL	nonchoosy	non_IBS
chr16	71411272	71417400	DEL	nonchoosy	non_IBS
chr16	71470043	71476481	DEL	choosy	non_IBS
chr16	71549988	71556403	DEL	nonchoosy	non_IBS
chr16	72056144	72062317	DEL	nonchoosy	non_IBS
chr16	72451648	72452125	DEL	choosy	non_IBS
chr16	72724534	72730999	DEL	nonchoosy	non_IBS
chr16	73354305	73360692	DEL	nonchoosy	non_IBS
chr16	76056934	76064974	DEL	nonchoosy	non_IBS
chr16	76271156	76273035	DEL	choosy	non_IBS
chr16	76490599	76496975	DEL	choosy	non_IBS
chr16	76789038	76795434	DEL	nonchoosy	non_IBS
chr16	78350185	78357292	DEL	nonchoosy	non_IBS
chr16	78565668	78572176	DEL	choosy	non_IBS
chr16	78607195	78615065	DEL	choosy	non_IBS
chr16	78977014	78978803	DEL	nonchoosy	non_IBS
chr16	79542383	79546929	DEL	nonchoosy	non_IBS
chr16	79728595	79735116	DEL	nonchoosy	non_IBS
chr16	79943051	79948499	DEL	nonchoosy	non_IBS
chr16	80462970	80463138	DEL	nonchoosy	non_IBS
chr16	81779944	81781960	DEL	nonchoosy	non_IBS
chr16	81859154	81865679	DEL	choosy	non_IBS
chr16	82912167	82918922	DEL	choosy	non_IBS
chr16	84276314	84283418	DEL	nonchoosy	non_IBS
chr16	84308431	84308663	DEL	nonchoosy	non_IBS
chr16	85863824	85864309	DEL	nonchoosy	non_IBS
chr16	86450035	86451008	DEL	choosy	non_IBS
chr16	86567995	86570312	DEL	nonchoosy	non_IBS
chr16	87276201	87277149	DEL	nonchoosy	non_IBS
chr16	87560352	87561582	DEL	choosy	non_IBS
chr16	88392246	88392872	DEL	choosy	non_IBS
chr16	88965176	88969103	DEL	choosy	non_IBS
chr16	89137954	89139307	DEL	choosy	non_IBS
chr16	89371246	89372555	DEL	choosy	non_IBS
chr16	89418489	89418710	DEL	nonchoosy	non_IBS
chr16	89431770	89434789	DEL	choosy	non_IBS
chr16	90056292	90063553	DEL	nonchoosy	non_IBS
chr16	95508945	95517025	DEL	nonchoosy	non_IBS
chr16	95782378	95788936	DEL	choosy	non_IBS
chr16	97050001	97050513	DEL	nonchoosy	non_IBS
chr16	97091013	97093004	DEL	choosy	non_IBS
chr17	4082095	4088294	DEL	nonchoosy	non_IBS
chr17	6170467	6170992	DEL	nonchoosy	non_IBS
chr17	8331250	8337641	DEL	choosy	non_IBS
chr17	14757736	14763936	DEL	choosy	non_IBS
chr17	14864791	14871536	DEL	nonchoosy	non_IBS
chr17	15303479	15306914	DEL	nonchoosy	non_IBS
chr17	17554102	17561313	DEL	nonchoosy	non_IBS
chr17	20099665	20099903	DEL	nonchoosy	non_IBS
chr17	20639008	20645689	DEL	nonchoosy	non_IBS
chr17	22702969	22710030	DEL	choosy	non_IBS
chr17	27258817	27259241	DEL	choosy	non_IBS
chr17	29592547	29592735	DEL	nonchoosy	non_IBS
chr17	33054663	33058066	DEL	choosy	non_IBS
chr17	34108757	34108989	DEL	choosy	non_IBS
chr17	36911523	36911711	DEL	nonchoosy	non_IBS
chr17	37191168	37192415	DEL	choosy	non_IBS
chr17	37438875	37445009	DEL	nonchoosy	non_IBS
chr17	39126279	39129905	DEL	choosy	non_IBS
chr17	45103327	45110927	DEL	choosy	non_IBS
chr17	48403094	48403808	DEL	nonchoosy	non_IBS
chr17	49441163	49448707	DEL	choosy	non_IBS
chr17	49552576	49554999	DEL	choosy	non_IBS
chr17	51078804	51078997	DEL	nonchoosy	non_IBS
chr17	51691936	51692845	DEL	choosy	non_IBS
chr17	52945170	52949867	DEL	nonchoosy	non_IBS
chr17	52982582	52989074	DEL	nonchoosy	non_IBS
chr17	54527343	54530622	DEL	nonchoosy	non_IBS
chr17	54535782	54537983	DEL	nonchoosy	non_IBS
chr17	57068288	57069312	DEL	nonchoosy	non_IBS
chr17	57720321	57721233	DEL	nonchoosy	non_IBS
chr17	58000165	58000392	DUP	choosy	non_IBS
chr17	58028861	58029106	DEL	nonchoosy	non_IBS
chr17	58534583	58536600	DEL	nonchoosy	non_IBS
chr17	61205453	61211943	DEL	nonchoosy	non_IBS
chr17	65331012	65337787	DEL	nonchoosy	non_IBS
chr17	65749540	65749743	DEL	choosy	non_IBS
chr17	66803726	66804272	DEL	nonchoosy	non_IBS
chr17	67591197	67593207	DEL	nonchoosy	non_IBS
chr17	68127132	68128327	DEL	nonchoosy	non_IBS
chr17	68296667	68303936	DEL	nonchoosy	non_IBS
chr17	69879767	69880172	DEL	choosy	non_IBS
chr17	70050575	70056966	DEL	nonchoosy	non_IBS
chr17	73318567	73320514	DEL	choosy	non_IBS
chr17	74532368	74532568	DEL	choosy	non_IBS
chr17	75623441	75623696	DEL	nonchoosy	non_IBS
chr17	75723837	75728677	DEL	nonchoosy	non_IBS
chr17	77232419	77239090	DEL	nonchoosy	non_IBS
chr17	78069085	78075812	DEL	nonchoosy	non_IBS
chr17	79489653	79491633	DEL	nonchoosy	non_IBS
chr17	79641443	79648047	DEL	choosy	non_IBS
chr17	81284326	81284583	DEL	nonchoosy	non_IBS
chr17	82390053	82396205	DEL	nonchoosy	non_IBS
chr17	82481651	82484053	DEL	nonchoosy	non_IBS
chr17	82511639	82512371	DEL	nonchoosy	non_IBS
chr17	82539113	82540350	DEL	nonchoosy	non_IBS
chr17	82849977	82853091	DEL	choosy	non_IBS
chr17	85821182	85822094	DEL	nonchoosy	non_IBS
chr17	86202406	86202911	DEL	choosy	non_IBS
chr17	87731699	87731907	DEL	nonchoosy	non_IBS
chr17	89070847	89071552	DEL	nonchoosy	non_IBS
chr17	89935551	89942723	DEL	nonchoosy	non_IBS
chr17	89968759	89971493	DEL	choosy	non_IBS
chr17	91489793	91496044	DEL	choosy	non_IBS
chr17	92395209	92396671	DEL	nonchoosy	non_IBS
chr17	92467824	92474095	DEL	nonchoosy	non_IBS
chr17	92815025	92816485	DEL	nonchoosy	non_IBS
chr17	93033255	93039568	DEL	nonchoosy	non_IBS
chr17	93594624	93596166	DEL	nonchoosy	non_IBS
chr18	3872462	3875764	DEL	nonchoosy	non_IBS
chr18	4021844	4029392	DEL	nonchoosy	non_IBS
chr18	4195180	4199415	DEL	choosy	non_IBS
chr18	4657962	4664443	DEL	nonchoosy	non_IBS
chr18	4750220	4751760	DEL	nonchoosy	non_IBS
chr18	5109621	5113530	DEL	nonchoosy	non_IBS
chr18	6714421	6714618	DEL	nonchoosy	non_IBS
chr18	7058653	7063157	DEL	nonchoosy	non_IBS
chr18	7859004	7861243	DEL	nonchoosy	non_IBS
chr18	8180231	8183497	DEL	nonchoosy	non_IBS
chr18	9111535	9117932	DEL	choosy	non_IBS
chr18	10229959	10236229	DEL	nonchoosy	non_IBS
chr18	11478793	11479126	DEL	nonchoosy	non_IBS
chr18	12091690	12096272	DEL	nonchoosy	non_IBS
chr18	12165684	12165879	DEL	nonchoosy	non_IBS
chr18	17541211	17547591	DEL	nonchoosy	non_IBS
chr18	19282579	19289163	DEL	nonchoosy	non_IBS
chr18	21163464	21164840	DEL	nonchoosy	non_IBS
chr18	21467932	21471374	DEL	nonchoosy	non_IBS
chr18	21943254	21945185	DEL	nonchoosy	non_IBS
chr18	22439336	22446357	DEL	nonchoosy	non_IBS
chr18	23788297	23795612	DEL	choosy	non_IBS
chr18	24551958	24552542	DEL	nonchoosy	non_IBS
chr18	24811639	24811984	DEL	choosy	non_IBS
chr18	25116957	25117155	DEL	choosy	non_IBS
chr18	25158705	25158911	DEL	choosy	non_IBS
chr18	27456278	27463142	DEL	nonchoosy	non_IBS
chr18	28347967	28354846	DEL	nonchoosy	non_IBS
chr18	29014776	29021934	DEL	nonchoosy	non_IBS
chr18	31376831	31377025	DEL	nonchoosy	non_IBS
chr18	33682903	33684884	DEL	nonchoosy	non_IBS
chr18	38290418	38290669	DEL	nonchoosy	non_IBS
chr18	40902441	40903736	DEL	nonchoosy	non_IBS
chr18	41686378	41693506	DEL	nonchoosy	non_IBS
chr18	42518884	42519066	DEL	nonchoosy	non_IBS
chr18	43481772	43484159	DEL	nonchoosy	non_IBS
chr18	44227465	44233831	DEL	nonchoosy	non_IBS
chr18	45026559	45032922	DEL	nonchoosy	non_IBS
chr18	46004247	46010413	DEL	nonchoosy	non_IBS
chr18	47770014	47777292	DEL	nonchoosy	non_IBS
chr18	48673054	48679448	DEL	nonchoosy	non_IBS
chr18	48705909	48713003	DEL	nonchoosy	non_IBS
chr18	54788509	54789228	DEL	nonchoosy	non_IBS
chr18	55571990	55577950	DEL	nonchoosy	non_IBS
chr18	57007807	57014286	DEL	choosy	non_IBS
chr18	57239755	57240425	DEL	choosy	non_IBS
chr18	58992771	58999275	DEL	choosy	non_IBS
chr18	63527157	63527404	DEL	nonchoosy	non_IBS
chr18	64932950	64933103	DEL	nonchoosy	non_IBS
chr18	65716243	65719403	DEL	choosy	non_IBS
chr18	67533600	67534612	DEL	nonchoosy	non_IBS
chr18	70905083	70905259	DEL	choosy	non_IBS
chr18	71630401	71640979	DEL	nonchoosy	non_IBS
chr18	71892637	71893714	DEL	nonchoosy	non_IBS
chr18	73681308	73687568	DEL	nonchoosy	non_IBS
chr18	73689496	73693446	DEL	nonchoosy	non_IBS
chr18	75549392	75551405	DEL	choosy	non_IBS
chr18	75645001	75647437	DEL	nonchoosy	non_IBS
chr18	76601826	76602350	DEL	choosy	non_IBS
chr18	77367087	77367974	DEL	choosy	non_IBS
chr18	78131041	78132606	DEL	choosy	non_IBS
chr18	78861432	78867949	DEL	nonchoosy	non_IBS
chr18	79507358	79514246	DEL	choosy	non_IBS
chr18	79704038	79711165	DEL	nonchoosy	non_IBS
chr18	85074374	85080573	DEL	nonchoosy	non_IBS
chr18	85105270	85115161	DEL	nonchoosy	non_IBS
chr18	86125857	86126776	DEL	nonchoosy	non_IBS
chr18	87232492	87232697	DEL	nonchoosy	non_IBS
chr18	87948141	87950753	DEL	choosy	non_IBS
chr18	88297174	88303752	DEL	nonchoosy	non_IBS
chr18	90577986	90578260	DEL	choosy	non_IBS
chr19	5622546	5622792	DEL	nonchoosy	non_IBS
chr19	10844108	10844302	DEL	nonchoosy	non_IBS
chr19	11593033	11599870	DEL	nonchoosy	non_IBS
chr19	14937239	14937900	DEL	nonchoosy	non_IBS
chr19	16171545	16172730	DEL	nonchoosy	non_IBS
chr19	16349808	16353439	DEL	nonchoosy	non_IBS
chr19	18096718	18100602	DEL	nonchoosy	non_IBS
chr19	18445522	18451838	DEL	nonchoosy	non_IBS
chr19	18452266	18453820	DEL	nonchoosy	non_IBS
chr19	20455051	20462885	DEL	nonchoosy	non_IBS
chr19	20748925	20755381	DEL	nonchoosy	non_IBS
chr19	20839686	20843733	DEL	nonchoosy	non_IBS
chr19	21237347	21243859	DEL	nonchoosy	non_IBS
chr19	22158427	22159248	DEL	nonchoosy	non_IBS
chr19	22722387	22728235	DEL	nonchoosy	non_IBS
chr19	24826998	24833408	DEL	nonchoosy	non_IBS
chr19	26078182	26084706	DEL	nonchoosy	non_IBS
chr19	27402003	27408165	DEL	nonchoosy	non_IBS
chr19	27492829	27497772	DEL	nonchoosy	non_IBS
chr19	28479510	28480633	DEL	nonchoosy	non_IBS
chr19	31234023	31237963	DEL	nonchoosy	non_IBS
chr19	31884534	31887018	DEL	choosy	non_IBS
chr19	32033381	32039750	DEL	nonchoosy	non_IBS
chr19	32193059	32193330	DEL	nonchoosy	non_IBS
chr19	32203166	32209572	DEL	nonchoosy	non_IBS
chr19	33878813	33880205	DEL	nonchoosy	non_IBS
chr19	34020635	34021265	DEL	nonchoosy	non_IBS
chr19	35065554	35067391	DEL	nonchoosy	non_IBS
chr19	35222528	35225847	DEL	nonchoosy	non_IBS
chr19	35584771	35591422	DEL	nonchoosy	non_IBS
chr19	38375021	38382089	DEL	nonchoosy	non_IBS
chr19	42887136	42887906	DEL	nonchoosy	non_IBS
chr19	45009545	45009745	DEL	nonchoosy	non_IBS
chr19	48976958	48983529	DEL	nonchoosy	non_IBS
chr19	50426270	50433119	DEL	nonchoosy	non_IBS
chr19	51108480	51115183	DEL	nonchoosy	non_IBS
chr19	51763522	51765402	DEL	nonchoosy	non_IBS
chr19	54994921	55001539	DEL	nonchoosy	non_IBS
chr19	58012592	58014488	DEL	nonchoosy	non_IBS
chr2	3483514	3488793	DEL	nonchoosy	non_IBS
chr2	4321685	4324673	DEL	nonchoosy	non_IBS
chr2	5318699	5319224	DEL	nonchoosy	non_IBS
chr2	6773023	6777462	DEL	nonchoosy	non_IBS
chr2	7404072	7409351	DEL	nonchoosy	non_IBS
chr2	7915777	7922257	DEL	nonchoosy	non_IBS
chr2	8037416	8043857	DEL	nonchoosy	non_IBS
chr2	8723398	8725515	DEL	nonchoosy	non_IBS
chr2	8838457	8844145	DEL	nonchoosy	non_IBS
chr2	10177109	10183393	DEL	nonchoosy	non_IBS
chr2	10970227	10970509	DEL	nonchoosy	non_IBS
chr2	12043198	12046499	DEL	nonchoosy	non_IBS
chr2	12939097	12945712	DEL	nonchoosy	non_IBS
chr2	14265474	14265674	DEL	nonchoosy	non_IBS
chr2	14491293	14492985	DEL	nonchoosy	non_IBS
chr2	15233941	15237089	DEL	nonchoosy	non_IBS
chr2	15716553	15722860	DEL	nonchoosy	non_IBS
chr2	15768158	15770459	DEL	nonchoosy	non_IBS
chr2	16102422	16109243	DEL	nonchoosy	non_IBS
chr2	16375102	16382321	DEL	nonchoosy	non_IBS
chr2	16762670	16769318	DEL	nonchoosy	non_IBS
chr2	17042604	17048861	DEL	nonchoosy	non_IBS
chr2	17747317	17752795	DEL	nonchoosy	non_IBS
chr2	18019558	18019807	DEL	nonchoosy	non_IBS
chr2	19955463	19961792	DEL	nonchoosy	non_IBS
chr2	21756540	21763582	DEL	nonchoosy	non_IBS
chr2	22298976	22305181	DEL	nonchoosy	non_IBS
chr2	24395395	24395596	DEL	choosy	non_IBS
chr2	26998293	27004379	DEL	nonchoosy	non_IBS
chr2	27532099	27532663	DEL	nonchoosy	non_IBS
chr2	28795854	28796058	DEL	nonchoosy	non_IBS
chr2	29556862	29557063	DEL	nonchoosy	non_IBS
chr2	34198883	34201697	DEL	nonchoosy	non_IBS
chr2	37108138	37115013	DEL	nonchoosy	non_IBS
chr2	37653728	37653922	DEL	nonchoosy	non_IBS
chr2	38334564	38334784	DEL	nonchoosy	non_IBS
chr2	39778575	39785659	DEL	nonchoosy	non_IBS
chr2	39892656	39899019	DEL	nonchoosy	non_IBS
chr2	39911288	39916131	DEL	nonchoosy	non_IBS
chr2	39993055	39998305	DEL	nonchoosy	non_IBS
chr2	40169944	40176153	DEL	nonchoosy	non_IBS
chr2	40235584	40240658	DEL	nonchoosy	non_IBS
chr2	40355840	40362553	DEL	nonchoosy	non_IBS
chr2	41059365	41060760	DEL	nonchoosy	non_IBS
chr2	41501560	41501762	DEL	nonchoosy	non_IBS
chr2	41744306	41751463	DEL	nonchoosy	non_IBS
chr2	42569705	42575988	DEL	nonchoosy	non_IBS
chr2	44276275	44282656	DEL	nonchoosy	non_IBS
chr2	45483825	45484036	DEL	nonchoosy	non_IBS
chr2	46137593	46138698	DEL	nonchoosy	non_IBS
chr2	46189613	46191404	DEL	nonchoosy	non_IBS
chr2	46381658	46388825	DEL	nonchoosy	non_IBS
chr2	47008665	47016087	DEL	nonchoosy	non_IBS
chr2	47905896	47907108	DEL	nonchoosy	non_IBS
chr2	49475316	49481584	DEL	nonchoosy	non_IBS
chr2	49636386	49643362	DEL	nonchoosy	non_IBS
chr2	50314221	50315294	DEL	choosy	non_IBS
chr2	50600309	50608524	DEL	nonchoosy	non_IBS
chr2	54064861	54071395	DEL	nonchoosy	non_IBS
chr2	54341192	54342520	DEL	nonchoosy	non_IBS
chr2	54924780	54927672	DEL	nonchoosy	non_IBS
chr2	55492167	55498544	DEL	nonchoosy	non_IBS
chr2	55941378	55947878	DEL	nonchoosy	non_IBS
chr2	57214321	57223393	DEL	nonchoosy	non_IBS
chr2	58256736	58263228	DEL	nonchoosy	non_IBS
chr2	58674067	58678191	DEL	nonchoosy	non_IBS
chr2	58896541	58902555	DEL	nonchoosy	non_IBS
chr2	59702348	59702554	DEL	nonchoosy	non_IBS
chr2	59741380	59741609	DEL	nonchoosy	non_IBS
chr2	60109777	60110280	DEL	nonchoosy	non_IBS
chr2	62820554	62827136	DEL	nonchoosy	non_IBS
chr2	63397251	63403912	DEL	nonchoosy	non_IBS
chr2	64144705	64151500	DEL	nonchoosy	non_IBS
chr2	64194035	64200463	DEL	nonchoosy	non_IBS
chr2	64480810	64482010	DEL	nonchoosy	non_IBS
chr2	65592434	65598354	DEL	nonchoosy	non_IBS
chr2	66845079	66852265	DEL	nonchoosy	non_IBS
chr2	67083511	67090705	DEL	nonchoosy	non_IBS
chr2	67143862	67144095	DEL	nonchoosy	non_IBS
chr2	67536357	67536553	DEL	nonchoosy	non_IBS
chr2	68152633	68154750	DEL	nonchoosy	non_IBS
chr2	68770353	68776777	DEL	nonchoosy	non_IBS
chr2	72270361	72275603	DEL	nonchoosy	non_IBS
chr2	74437676	74444836	DEL	nonchoosy	non_IBS
chr2	74903070	74904672	DEL	nonchoosy	non_IBS
chr2	76274102	76280386	DEL	nonchoosy	non_IBS
chr2	76399644	76401335	DEL	nonchoosy	non_IBS
chr2	76450565	76457158	DEL	nonchoosy	non_IBS
chr2	77075817	77076459	DEL	nonchoosy	non_IBS
chr2	77855458	77856968	DEL	choosy	non_IBS
chr2	77997614	78003919	DEL	nonchoosy	non_IBS
chr2	79300337	79300890	DEL	nonchoosy	non_IBS
chr2	80628632	80629674	DEL	nonchoosy	non_IBS
chr2	80956508	80963925	DEL	nonchoosy	non_IBS
chr2	82424776	82431403	DEL	nonchoosy	non_IBS
chr2	83362334	83368533	DEL	nonchoosy	non_IBS
chr2	87380982	87382884	DEL	nonchoosy	non_IBS
chr2	87594162	87596677	DEL	nonchoosy	non_IBS
chr2	87675730	87682407	DEL	nonchoosy	non_IBS
chr2	88029040	88031658	DEL	nonchoosy	non_IBS
chr2	94884537	94891397	DEL	nonchoosy	non_IBS
chr2	95319402	95320667	DEL	nonchoosy	non_IBS
chr2	96599302	96602815	DEL	nonchoosy	non_IBS
chr2	97240043	97246559	DEL	nonchoosy	non_IBS
chr2	97321035	97327660	DEL	nonchoosy	non_IBS
chr2	98307393	98314059	DEL	nonchoosy	non_IBS
chr2	98985268	98987470	DEL	nonchoosy	non_IBS
chr2	99682872	99689129	DEL	nonchoosy	non_IBS
chr2	100418385	100423279	DEL	nonchoosy	non_IBS
chr2	101146343	101153456	DEL	nonchoosy	non_IBS
chr2	101523769	101524791	DEL	nonchoosy	non_IBS
chr2	107134064	107140894	DEL	nonchoosy	non_IBS
chr2	107741700	107748165	DEL	nonchoosy	non_IBS
chr2	108971793	108972962	DEL	nonchoosy	non_IBS
chr2	110031683	110031890	DEL	nonchoosy	non_IBS
chr2	113128097	113134723	DEL	nonchoosy	non_IBS
chr2	113919218	113920563	DEL	nonchoosy	non_IBS
chr2	114497494	114504068	DEL	nonchoosy	non_IBS
chr2	115150304	115163156	DEL	nonchoosy	non_IBS
chr2	116393521	116395527	DEL	nonchoosy	non_IBS
chr2	116454158	116460517	DEL	nonchoosy	non_IBS
chr2	117857793	117859685	DEL	nonchoosy	non_IBS
chr2	118017608	118020238	DEL	nonchoosy	non_IBS
chr2	118132728	118135055	DEL	nonchoosy	non_IBS
chr2	118554765	118558381	DEL	nonchoosy	non_IBS
chr2	120217500	120224600	DEL	nonchoosy	non_IBS
chr2	123880153	123886632	DEL	nonchoosy	non_IBS
chr2	124249117	124255987	DEL	nonchoosy	non_IBS
chr2	124875620	124878416	DEL	nonchoosy	non_IBS
chr2	124881138	124887363	DEL	nonchoosy	non_IBS
chr2	126911686	126912179	DEL	nonchoosy	non_IBS
chr2	126959030	126959238	DEL	nonchoosy	non_IBS
chr2	127670894	127677186	DEL	nonchoosy	non_IBS
chr2	128112659	128113469	DEL	choosy	non_IBS
chr2	129772407	129775382	DEL	nonchoosy	non_IBS
chr2	130051160	130051677	DEL	nonchoosy	non_IBS
chr2	133067704	133074766	DEL	nonchoosy	non_IBS
chr2	133239172	133245275	DEL	nonchoosy	non_IBS
chr2	135167081	135167926	DEL	nonchoosy	non_IBS
chr2	135758729	135759103	DEL	nonchoosy	non_IBS
chr2	136261118	136263665	DEL	nonchoosy	non_IBS
chr2	137035292	137037055	DEL	nonchoosy	non_IBS
chr2	137234316	137235170	DEL	nonchoosy	non_IBS
chr2	138035059	138040289	DEL	nonchoosy	non_IBS
chr2	138388986	138395519	DEL	nonchoosy	non_IBS
chr2	138461758	138467541	DEL	nonchoosy	non_IBS
chr2	138833636	138838034	DEL	nonchoosy	non_IBS
chr2	139142059	139143259	DEL	nonchoosy	non_IBS
chr2	139191414	139192612	DEL	nonchoosy	non_IBS
chr2	139401612	139408023	DEL	nonchoosy	non_IBS
chr2	139978270	139978988	DEL	nonchoosy	non_IBS
chr2	143042646	143049268	DEL	nonchoosy	non_IBS
chr2	144627893	144632444	DEL	nonchoosy	non_IBS
chr2	145451070	145451794	DEL	choosy	non_IBS
chr2	145625209	145630635	DEL	nonchoosy	non_IBS
chr2	146157423	146163746	DEL	nonchoosy	non_IBS
chr2	147593272	147596084	DEL	nonchoosy	non_IBS
chr2	148460324	148467056	DEL	nonchoosy	non_IBS
chr2	149483560	149490137	DEL	nonchoosy	non_IBS
chr2	150755354	150755549	DEL	nonchoosy	non_IBS
chr2	150938404	150939635	DEL	nonchoosy	non_IBS
chr2	153480835	153481043	DEL	nonchoosy	non_IBS
chr2	157242704	157243202	DEL	nonchoosy	non_IBS
chr2	157855777	157855976	DEL	nonchoosy	non_IBS
chr2	160630012	160630251	DEL	nonchoosy	non_IBS
chr2	160833299	160835664	DEL	nonchoosy	non_IBS
chr2	160958359	160958689	DEL	nonchoosy	non_IBS
chr2	161484221	161485282	DEL	nonchoosy	non_IBS
chr2	161585118	161585358	DEL	nonchoosy	non_IBS
chr2	162373528	162376792	DEL	nonchoosy	non_IBS
chr2	163043345	163043543	DEL	nonchoosy	non_IBS
chr2	163788979	163796107	DEL	nonchoosy	non_IBS
chr2	168652117	168652318	DEL	nonchoosy	non_IBS
chr2	169026939	169027371	DEL	nonchoosy	non_IBS
chr2	171818031	171818526	DEL	nonchoosy	non_IBS
chr2	174360352	174360904	DEL	nonchoosy	non_IBS
chr3	3015870	3015943	DEL	choosy	non_IBS
chr3	4584508	4591391	DEL	nonchoosy	non_IBS
chr3	6909931	6916370	DEL	nonchoosy	non_IBS
chr3	7311143	7317592	DEL	choosy	non_IBS
chr3	8383468	8390993	DEL	nonchoosy	non_IBS
chr3	8527732	8528901	DEL	nonchoosy	non_IBS
chr3	10712647	10715331	DEL	nonchoosy	non_IBS
chr3	11732664	11739744	DEL	nonchoosy	non_IBS
chr3	11810417	11810612	DEL	nonchoosy	non_IBS
chr3	12863041	12867051	DEL	choosy	non_IBS
chr3	16491384	16498004	DEL	choosy	non_IBS
chr3	17293784	17300035	DEL	nonchoosy	non_IBS
chr3	18431265	18437531	DEL	choosy	non_IBS
chr3	19355873	19359432	DEL	nonchoosy	non_IBS
chr3	20687990	20695326	DEL	nonchoosy	non_IBS
chr3	20833520	20840044	DEL	nonchoosy	non_IBS
chr3	20983905	20984225	DEL	nonchoosy	non_IBS
chr3	22278903	22285111	DEL	choosy	non_IBS
chr3	22621383	22627961	DEL	choosy	non_IBS
chr3	22664849	22665488	DEL	choosy	non_IBS
chr3	22669609	22676120	DEL	choosy	non_IBS
chr3	22689773	22696144	DEL	choosy	non_IBS
chr3	22715300	22721877	DEL	choosy	non_IBS
chr3	22949037	22955472	DEL	choosy	non_IBS
chr3	23005002	23006968	DEL	choosy	non_IBS
chr3	23302025	23314786	DEL	nonchoosy	non_IBS
chr3	23537338	23541481	DEL	nonchoosy	non_IBS
chr3	23579487	23585798	DEL	nonchoosy	non_IBS
chr3	24041699	24042743	DEL	nonchoosy	non_IBS
chr3	24654520	24661386	DEL	nonchoosy	non_IBS
chr3	25416846	25421448	DEL	nonchoosy	non_IBS
chr3	26900247	26906461	DEL	choosy	non_IBS
chr3	28513832	28521914	DEL	nonchoosy	non_IBS
chr3	29315371	29321652	DEL	nonchoosy	non_IBS
chr3	29452836	29453078	DEL	nonchoosy	non_IBS
chr3	29866128	29872811	DEL	nonchoosy	non_IBS
chr3	31469335	31478105	DEL	nonchoosy	non_IBS
chr3	31800027	31800473	DEL	nonchoosy	non_IBS
chr3	31848672	31849305	DEL	nonchoosy	non_IBS
chr3	38762398	38768883	DEL	choosy	non_IBS
chr3	39566561	39566834	DEL	nonchoosy	non_IBS
chr3	40071730	40074255	DEL	nonchoosy	non_IBS
chr3	42024645	42030875	DEL	nonchoosy	non_IBS
chr3	43006460	43012698	DEL	nonchoosy	non_IBS
chr3	43946919	43948104	DEL	choosy	non_IBS
chr3	44630695	44631270	DEL	nonchoosy	non_IBS
chr3	46170479	46173465	DEL	choosy	non_IBS
chr3	47591781	47598214	DEL	choosy	non_IBS
chr3	48286482	48286804	DEL	choosy	non_IBS
chr3	48673099	48675495	DEL	nonchoosy	non_IBS
chr3	48853553	48856231	DEL	nonchoosy	non_IBS
chr3	51207691	51208164	DEL	choosy	non_IBS
chr3	51999899	52000090	DEL	nonchoosy	non_IBS
chr3	55602764	55610314	DEL	choosy	non_IBS
chr3	56268752	56269268	DEL	nonchoosy	non_IBS
chr3	58186671	58193332	DEL	choosy	non_IBS
chr3	58852161	58859082	DEL	choosy	non_IBS
chr3	61171647	61177993	DEL	choosy	non_IBS
chr3	61333545	61335443	DEL	nonchoosy	non_IBS
chr3	61759830	61761084	DEL	nonchoosy	non_IBS
chr3	62573402	62579827	DEL	choosy	non_IBS
chr3	62736244	62742913	DEL	choosy	non_IBS
chr3	62872994	62879683	DEL	nonchoosy	non_IBS
chr3	62888906	62889311	DEL	choosy	non_IBS
chr3	66226268	66233359	DEL	choosy	non_IBS
chr3	67998683	67998873	DEL	nonchoosy	non_IBS
chr3	68025185	68025861	DEL	nonchoosy	non_IBS
chr3	68353836	68355508	DEL	nonchoosy	non_IBS
chr3	68486907	68487101	DEL	nonchoosy	non_IBS
chr3	70836521	70842494	DEL	nonchoosy	non_IBS
chr3	71428136	71432689	DEL	choosy	non_IBS
chr3	71754550	71754889	DEL	nonchoosy	non_IBS
chr3	72044742	72046010	DEL	choosy	non_IBS
chr3	73242767	73246172	DEL	nonchoosy	non_IBS
chr3	74030943	74032344	DEL	nonchoosy	non_IBS
chr3	74983095	74988423	DEL	choosy	non_IBS
chr3	76125689	76134227	DEL	nonchoosy	non_IBS
chr3	76431730	76431963	DEL	choosy	non_IBS
chr3	77597299	77604180	DEL	choosy	non_IBS
chr3	77667263	77673569	DEL	nonchoosy	non_IBS
chr3	78362052	78362263	DEL	choosy	non_IBS
chr3	79634121	79640805	DEL	nonchoosy	non_IBS
chr3	80074532	80075608	DEL	nonchoosy	non_IBS
chr3	81201792	81202122	DEL	nonchoosy	non_IBS
chr3	81298479	81301056	DEL	nonchoosy	non_IBS
chr3	81308667	81315049	DEL	nonchoosy	non_IBS
chr3	81361184	81367688	DEL	nonchoosy	non_IBS
chr3	81410231	81411704	DEL	nonchoosy	non_IBS
chr3	81540567	81542610	DEL	nonchoosy	non_IBS
chr3	81689559	81697905	DEL	choosy	non_IBS
chr3	84698958	84699393	DEL	nonchoosy	non_IBS
chr3	85622278	85629391	DEL	choosy	non_IBS
chr3	90281020	90281554	DEL	nonchoosy	non_IBS
chr3	92185371	92192575	DEL	nonchoosy	non_IBS
chr3	92913970	92915900	DEL	nonchoosy	non_IBS
chr3	96077561	96077777	DEL	nonchoosy	non_IBS
chr3	100125468	100132458	DEL	choosy	non_IBS
chr3	102531024	102532677	DEL	nonchoosy	non_IBS
chr3	102832650	102839333	DEL	nonchoosy	non_IBS
chr3	103046277	103046475	DEL	nonchoosy	non_IBS
chr3	103240870	103241078	DEL	nonchoosy	non_IBS
chr3	104274459	104274658	DEL	choosy	non_IBS
chr3	104866916	104867128	DEL	nonchoosy	non_IBS
chr3	105112056	105112286	DEL	nonchoosy	non_IBS
chr3	105856433	105856658	DEL	nonchoosy	non_IBS
chr3	108326075	108326288	DEL	nonchoosy	non_IBS
chr3	112331863	112338307	DEL	nonchoosy	non_IBS
chr3	115864589	115866445	DEL	nonchoosy	non_IBS
chr3	115906280	115907532	DEL	nonchoosy	non_IBS
chr3	116321459	116321991	DEL	choosy	non_IBS
chr3	118924814	118926812	DEL	nonchoosy	non_IBS
chr3	123580404	123580802	DEL	choosy	non_IBS
chr3	123738685	123743429	DEL	choosy	non_IBS
chr3	123941647	123947810	DEL	choosy	non_IBS
chr3	124032246	124045846	DEL	choosy	non_IBS
chr3	124648645	124648874	DEL	nonchoosy	non_IBS
chr3	125545902	125545974	DEL	choosy	non_IBS
chr3	125570774	125573621	DEL	choosy	non_IBS
chr3	125902792	125908969	DEL	choosy	non_IBS
chr3	127140790	127147245	DEL	nonchoosy	non_IBS
chr3	127449605	127449832	DEL	choosy	non_IBS
chr3	128137990	128144655	DEL	nonchoosy	non_IBS
chr3	128259076	128259565	DEL	nonchoosy	non_IBS
chr3	130205464	130210090	DEL	nonchoosy	non_IBS
chr3	130774266	130780740	DEL	choosy	non_IBS
chr3	131474895	131476093	DEL	nonchoosy	non_IBS
chr3	131706648	131713126	DEL	nonchoosy	non_IBS
chr3	135415412	135416220	DEL	choosy	non_IBS
chr3	136510736	136516983	DEL	nonchoosy	non_IBS
chr3	137228919	137232490	DEL	choosy	non_IBS
chr3	137772275	137772477	DEL	choosy	non_IBS
chr3	140156613	140163537	DEL	nonchoosy	non_IBS
chr3	143188662	143188941	DEL	nonchoosy	non_IBS
chr3	144398959	144399241	DEL	choosy	non_IBS
chr3	145055261	145061781	DEL	choosy	non_IBS
chr3	145996314	145996683	DEL	nonchoosy	non_IBS
chr3	147106943	147113652	DEL	nonchoosy	non_IBS
chr3	151028847	151031496	DEL	nonchoosy	non_IBS
chr3	151377958	151379029	DEL	choosy	non_IBS
chr3	152801471	152808951	DEL	choosy	non_IBS
chr3	153832663	153833121	DEL	nonchoosy	non_IBS
chr3	154021180	154022003	DEL	nonchoosy	non_IBS
chr3	154023456	154030243	DEL	choosy	non_IBS
chr3	154639525	154646713	DEL	choosy	non_IBS
chr3	155635881	155637393	DEL	choosy	non_IBS
chr3	156177962	156182562	DEL	choosy	non_IBS
chr3	156799542	156804775	DEL	nonchoosy	non_IBS
chr3	158720535	158722011	DEL	choosy	non_IBS
chr4	4608564	4609894	DEL	choosy	non_IBS
chr4	5143171	5147414	DEL	nonchoosy	non_IBS
chr4	5184640	5191761	DEL	nonchoosy	non_IBS
chr4	6927979	6928257	DEL	choosy	non_IBS
chr4	9493816	9500278	DEL	choosy	non_IBS
chr4	10376687	10379537	DEL	nonchoosy	non_IBS
chr4	10672446	10678993	DEL	nonchoosy	non_IBS
chr4	10734557	10741327	DEL	nonchoosy	non_IBS
chr4	10819769	10820389	DEL	nonchoosy	non_IBS
chr4	11065354	11065767	DEL	nonchoosy	non_IBS
chr4	12467329	12474126	DEL	nonchoosy	non_IBS
chr4	14582359	14588810	DEL	nonchoosy	non_IBS
chr4	15223806	15224013	DEL	nonchoosy	non_IBS
chr4	15367635	15368276	DEL	nonchoosy	non_IBS
chr4	16675922	16681116	DEL	nonchoosy	non_IBS
chr4	17571119	17577897	DEL	nonchoosy	non_IBS
chr4	18726152	18726878	DEL	choosy	non_IBS
chr4	18727357	18729507	DEL	choosy	non_IBS
chr4	19072735	19079089	DEL	choosy	non_IBS
chr4	19744059	19750765	DEL	nonchoosy	non_IBS
chr4	19969478	19970138	DEL	nonchoosy	non_IBS
chr4	20498041	20504961	DEL	nonchoosy	non_IBS
chr4	21281263	21287990	DEL	choosy	non_IBS
chr4	22851465	22855077	DEL	nonchoosy	non_IBS
chr4	24844147	24845100	DEL	choosy	non_IBS
chr4	25159424	25165646	DEL	nonchoosy	non_IBS
chr4	25555489	25558195	DEL	nonchoosy	non_IBS
chr4	25790689	25791502	DEL	nonchoosy	non_IBS
chr4	28071629	28076554	DEL	nonchoosy	non_IBS
chr4	28516000	28516208	DEL	choosy	non_IBS
chr4	29240904	29245086	DEL	nonchoosy	non_IBS
chr4	29938760	29938999	DEL	nonchoosy	non_IBS
chr4	30419712	30419958	DEL	nonchoosy	non_IBS
chr4	30765557	30767357	DEL	choosy	non_IBS
chr4	31632366	31636908	DEL	nonchoosy	non_IBS
chr4	31950222	31953243	DEL	nonchoosy	non_IBS
chr4	32029603	32036931	DEL	choosy	non_IBS
chr4	34250147	34259234	DEL	nonchoosy	non_IBS
chr4	34443001	34449644	DEL	choosy	non_IBS
chr4	35536160	35542944	DEL	choosy	non_IBS
chr4	35598189	35604656	DEL	nonchoosy	non_IBS
chr4	35824602	35826182	DEL	nonchoosy	non_IBS
chr4	35866768	35873788	DEL	nonchoosy	non_IBS
chr4	36432033	36433046	DEL	nonchoosy	non_IBS
chr4	36584905	36585570	DEL	choosy	non_IBS
chr4	36769503	36773263	DEL	choosy	non_IBS
chr4	37001922	37007943	DEL	choosy	non_IBS
chr4	39040401	39048178	DEL	nonchoosy	non_IBS
chr4	39293001	39293488	DEL	choosy	non_IBS
chr4	39336211	39336735	DEL	nonchoosy	non_IBS
chr4	40504245	40504974	DEL	choosy	non_IBS
chr4	43146294	43146628	DEL	choosy	non_IBS
chr4	43527278	43529137	DEL	nonchoosy	non_IBS
chr4	44139390	44141254	DEL	nonchoosy	non_IBS
chr4	46575126	46585048	DEL	nonchoosy	non_IBS
chr4	48602224	48602458	DEL	nonchoosy	non_IBS
chr4	50190967	50197392	DEL	choosy	non_IBS
chr4	50623578	50631168	DEL	nonchoosy	non_IBS
chr4	51727519	51730006	DUP	choosy	non_IBS
chr4	51871448	51879922	DEL	choosy	non_IBS
chr4	51894638	51900080	DEL	nonchoosy	non_IBS
chr4	52711230	52719516	DUP	nonchoosy	non_IBS
chr4	53403769	53404260	DEL	nonchoosy	non_IBS
chr4	55852964	55854026	DEL	nonchoosy	non_IBS
chr4	58406488	58412908	DEL	choosy	non_IBS
chr4	59555996	59557510	DEL	choosy	non_IBS
chr4	62573609	62579094	DEL	nonchoosy	non_IBS
chr4	64420475	64426921	DEL	nonchoosy	non_IBS
chr4	66408030	66410366	DEL	nonchoosy	non_IBS
chr4	68039687	68044793	DEL	nonchoosy	non_IBS
chr4	69158070	69164581	DEL	choosy	non_IBS
chr4	69913455	69919580	DEL	choosy	non_IBS
chr4	69925174	69926203	DEL	nonchoosy	non_IBS
chr4	70846475	70849561	DEL	nonchoosy	non_IBS
chr4	72088106	72094316	DEL	nonchoosy	non_IBS
chr4	72564144	72565705	DEL	choosy	non_IBS
chr4	72579059	72586102	DEL	nonchoosy	non_IBS
chr4	75303209	75310260	DEL	nonchoosy	non_IBS
chr4	75831504	75832003	DEL	nonchoosy	non_IBS
chr4	76728557	76735349	DEL	choosy	non_IBS
chr4	77973120	77980040	DEL	nonchoosy	non_IBS
chr4	79257250	79263520	DEL	choosy	non_IBS
chr4	79627844	79634294	DEL	choosy	non_IBS
chr4	80597031	80603239	DEL	nonchoosy	non_IBS
chr4	81161757	81167976	DEL	choosy	non_IBS
chr4	81698978	81706975	DEL	nonchoosy	non_IBS
chr4	81772463	81780860	DEL	nonchoosy	non_IBS
chr4	82187180	82193670	DEL	nonchoosy	non_IBS
chr4	82786133	82792488	DEL	nonchoosy	non_IBS
chr4	83142373	83142576	DEL	choosy	non_IBS
chr4	85043829	85044057	DEL	nonchoosy	non_IBS
chr4	85108533	85109147	DEL	nonchoosy	non_IBS
chr4	85229261	85229895	DEL	nonchoosy	non_IBS
chr4	85542293	85544845	DEL	nonchoosy	non_IBS
chr4	90416560	90419272	DEL	nonchoosy	non_IBS
chr4	91487423	91493688	DEL	choosy	non_IBS
chr4	92009058	92010368	DEL	nonchoosy	non_IBS
chr4	92600862	92601075	DEL	nonchoosy	non_IBS
chr4	93021116	93021303	DEL	nonchoosy	non_IBS
chr4	94482640	94483245	DEL	nonchoosy	non_IBS
chr4	94791576	94798311	DEL	choosy	non_IBS
chr4	94912611	94919641	DEL	choosy	non_IBS
chr4	95254254	95262739	DEL	choosy	non_IBS
chr4	99095793	99097442	DEL	choosy	non_IBS
chr4	99944004	99946871	DEL	nonchoosy	non_IBS
chr4	102059482	102061404	DEL	nonchoosy	non_IBS
chr4	102695557	102697077	DEL	choosy	non_IBS
chr4	102830206	102831128	DEL	nonchoosy	non_IBS
chr4	102875576	102882899	DEL	choosy	non_IBS
chr4	103373706	103380251	DEL	choosy	non_IBS
chr4	104089715	104096408	DEL	choosy	non_IBS
chr4	104627608	104628552	DEL	nonchoosy	non_IBS
chr4	105735392	105742085	DEL	choosy	non_IBS
chr4	107221102	107221299	DEL	nonchoosy	non_IBS
chr4	107506466	107512920	DEL	nonchoosy	non_IBS
chr4	107582065	107584786	DEL	choosy	non_IBS
chr4	108700541	108707895	DEL	nonchoosy	non_IBS
chr4	110163680	110164761	DEL	nonchoosy	non_IBS
chr4	110453150	110454011	DEL	nonchoosy	non_IBS
chr4	110469552	110476205	DEL	nonchoosy	non_IBS
chr4	110907152	110907755	DEL	nonchoosy	non_IBS
chr4	111181907	111185899	DEL	nonchoosy	non_IBS
chr4	111270906	111274038	DEL	nonchoosy	non_IBS
chr4	111571686	111577153	DEL	nonchoosy	non_IBS
chr4	111833838	111838937	DEL	nonchoosy	non_IBS
chr4	111855703	111861984	DEL	nonchoosy	non_IBS
chr4	112057839	112064080	DEL	nonchoosy	non_IBS
chr4	118596443	118596654	DEL	nonchoosy	non_IBS
chr4	123024710	123024913	DEL	choosy	non_IBS
chr4	123770777	123777916	DEL	nonchoosy	non_IBS
chr4	130365451	130365722	DEL	choosy	non_IBS
chr4	134595621	134595820	DEL	choosy	non_IBS
chr4	136379144	136379506	DEL	choosy	non_IBS
chr4	144792183	144792419	DEL	nonchoosy	non_IBS
chr4	148741582	148741846	DEL	choosy	non_IBS
chr4	150284787	150285000	DEL	nonchoosy	non_IBS
chr4	155616500	155616718	DEL	choosy	non_IBS
chr5	4937488	4943951	DEL	nonchoosy	non_IBS
chr5	6590834	6593583	DEL	choosy	non_IBS
chr5	7409430	7410251	DEL	choosy	non_IBS
chr5	8551588	8557920	DEL	nonchoosy	non_IBS
chr5	8652989	8659547	DEL	nonchoosy	non_IBS
chr5	9190684	9196889	DEL	choosy	non_IBS
chr5	9995970	9996409	DEL	nonchoosy	non_IBS
chr5	10603880	10604387	DEL	nonchoosy	non_IBS
chr5	12517090	12521155	DEL	nonchoosy	non_IBS
chr5	12925220	12925440	DEL	nonchoosy	non_IBS
chr5	13051732	13057971	DEL	nonchoosy	non_IBS
chr5	14099177	14099393	DEL	nonchoosy	non_IBS
chr5	14147985	14150201	DEL	nonchoosy	non_IBS
chr5	14377054	14383096	DEL	choosy	non_IBS
chr5	14395456	14402009	DEL	nonchoosy	non_IBS
chr5	15806959	15814672	DEL	nonchoosy	non_IBS
chr5	15946314	15948114	DEL	nonchoosy	non_IBS
chr5	16168970	16175760	DEL	choosy	non_IBS
chr5	17042807	17049261	DEL	nonchoosy	non_IBS
chr5	17212889	17219273	DEL	nonchoosy	non_IBS
chr5	18274935	18281737	DEL	choosy	non_IBS
chr5	19956440	19962999	DEL	choosy	non_IBS
chr5	20121193	20127627	DEL	choosy	non_IBS
chr5	20363974	20370503	DEL	nonchoosy	non_IBS
chr5	22231432	22232076	DEL	nonchoosy	non_IBS
chr5	26176583	26177853	DEL	choosy	non_IBS
chr5	28601273	28610928	DEL	choosy	non_IBS
chr5	29917567	29917784	DEL	nonchoosy	non_IBS
chr5	35871009	35871262	DEL	nonchoosy	non_IBS
chr5	36754694	36754899	DEL	nonchoosy	non_IBS
chr5	38471462	38476006	DEL	nonchoosy	non_IBS
chr5	38960549	38963049	DEL	nonchoosy	non_IBS
chr5	39002014	39003033	DEL	nonchoosy	non_IBS
chr5	39224787	39231991	DEL	nonchoosy	non_IBS
chr5	40328020	40330707	DEL	nonchoosy	non_IBS
chr5	40591706	40592635	DEL	nonchoosy	non_IBS
chr5	40817567	40822437	DEL	nonchoosy	non_IBS
chr5	42703848	42710667	DEL	nonchoosy	non_IBS
chr5	42792438	42792996	DEL	choosy	non_IBS
chr5	43344973	43349501	DEL	nonchoosy	non_IBS
chr5	45847746	45854677	DEL	nonchoosy	non_IBS
chr5	45970961	45973547	DEL	choosy	non_IBS
chr5	46940523	46947770	DEL	nonchoosy	non_IBS
chr5	48819315	48819885	DEL	nonchoosy	non_IBS
chr5	49395436	49399055	DEL	nonchoosy	non_IBS
chr5	49431365	49431868	DEL	choosy	non_IBS
chr5	49666883	49674164	DEL	nonchoosy	non_IBS
chr5	49721791	49728148	DEL	nonchoosy	non_IBS
chr5	50312139	50319265	DEL	nonchoosy	non_IBS
chr5	51000828	51008073	DEL	nonchoosy	non_IBS
chr5	54688919	54694932	DEL	choosy	non_IBS
chr5	54773281	54779718	DEL	nonchoosy	non_IBS
chr5	55762190	55768522	DEL	nonchoosy	non_IBS
chr5	57994491	58000932	DEL	nonchoosy	non_IBS
chr5	58966296	58972722	DEL	nonchoosy	non_IBS
chr5	59119371	59126700	DEL	choosy	non_IBS
chr5	61012377	61017759	DEL	nonchoosy	non_IBS
chr5	61292792	61299855	DEL	nonchoosy	non_IBS
chr5	62326083	62332420	DEL	nonchoosy	non_IBS
chr5	62963672	62964901	DEL	nonchoosy	non_IBS
chr5	63160624	63160904	DEL	nonchoosy	non_IBS
chr5	64030798	64038303	DEL	nonchoosy	non_IBS
chr5	66444350	66444969	DEL	nonchoosy	non_IBS
chr5	67384197	67390899	DEL	choosy	non_IBS
chr5	68137150	68144086	DEL	nonchoosy	non_IBS
chr5	69531469	69538451	DEL	choosy	non_IBS
chr5	71615994	71616343	DEL	nonchoosy	non_IBS
chr5	75107660	75107859	DEL	nonchoosy	non_IBS
chr5	75228473	75229598	DEL	nonchoosy	non_IBS
chr5	76757917	76759431	DEL	nonchoosy	non_IBS
chr5	77269213	77269418	DEL	nonchoosy	non_IBS
chr5	77968187	77974691	DEL	nonchoosy	non_IBS
chr5	79032874	79040192	DEL	nonchoosy	non_IBS
chr5	79239823	79241379	DEL	nonchoosy	non_IBS
chr5	79848023	79854958	DEL	nonchoosy	non_IBS
chr5	79976893	79977122	DEL	choosy	non_IBS
chr5	81377636	81384803	DEL	nonchoosy	non_IBS
chr5	82037101	82043360	DEL	nonchoosy	non_IBS
chr5	82412111	82418325	DEL	nonchoosy	non_IBS
chr5	82613586	82619854	DEL	nonchoosy	non_IBS
chr5	84089050	84090191	DEL	choosy	non_IBS
chr5	84225789	84225989	DEL	nonchoosy	non_IBS
chr5	85822675	85829051	DEL	nonchoosy	non_IBS
chr5	89111994	89118230	DEL	nonchoosy	non_IBS
chr5	89395461	89401655	DEL	nonchoosy	non_IBS
chr5	89531900	89534669	DEL	nonchoosy	non_IBS
chr5	91055400	91061917	DEL	choosy	non_IBS
chr5	92855562	92855801	DEL	nonchoosy	non_IBS
chr5	96594137	96595298	DEL	choosy	non_IBS
chr5	97488093	97491243	DEL	choosy	non_IBS
chr5	97519714	97526180	DEL	nonchoosy	non_IBS
chr5	98909375	98915950	DEL	choosy	non_IBS
chr5	104024424	104024641	DEL	nonchoosy	non_IBS
chr5	107018263	107018459	DEL	nonchoosy	non_IBS
chr5	107198023	107198467	DEL	nonchoosy	non_IBS
chr5	110949523	110949723	DEL	nonchoosy	non_IBS
chr5	116605124	116611604	DEL	nonchoosy	non_IBS
chr5	119940219	119941496	DEL	nonchoosy	non_IBS
chr5	122076913	122077604	DEL	choosy	non_IBS
chr5	123963274	123963472	DEL	choosy	non_IBS
chr5	125174312	125174503	DEL	choosy	non_IBS
chr5	126025129	126026444	DEL	nonchoosy	non_IBS
chr5	127634257	127634444	DEL	nonchoosy	non_IBS
chr5	127874918	127883100	DEL	nonchoosy	non_IBS
chr5	128767545	128769414	DEL	nonchoosy	non_IBS
chr5	129596017	129596302	DEL	choosy	non_IBS
chr5	135031750	135031979	DEL	choosy	non_IBS
chr5	146741688	146748165	DEL	choosy	non_IBS
chr5	149839645	149839854	DEL	nonchoosy	non_IBS
chr5	150714859	150715081	DEL	choosy	non_IBS
chr6	5846638	5850877	DEL	nonchoosy	non_IBS
chr6	7918173	7925060	DEL	nonchoosy	non_IBS
chr6	7936736	7938762	DEL	nonchoosy	non_IBS
chr6	8606911	8617351	DEL	nonchoosy	non_IBS
chr6	10689570	10694811	DEL	nonchoosy	non_IBS
chr6	10835135	10840694	DEL	choosy	non_IBS
chr6	11406383	11407644	DEL	choosy	non_IBS
chr6	12868971	12875986	DEL	nonchoosy	non_IBS
chr6	13671595	13672266	DEL	choosy	non_IBS
chr6	14887662	14888204	DEL	choosy	non_IBS
chr6	15550382	15558180	DEL	nonchoosy	non_IBS
chr6	15884841	15885705	DEL	nonchoosy	non_IBS
chr6	17274392	17275221	DEL	nonchoosy	non_IBS
chr6	18579395	18587456	DEL	nonchoosy	non_IBS
chr6	18859723	18860217	DEL	nonchoosy	non_IBS
chr6	20017563	20024316	DEL	nonchoosy	non_IBS
chr6	20803176	20803951	DEL	choosy	non_IBS
chr6	22171250	22174383	DEL	nonchoosy	non_IBS
chr6	22434097	22434324	DEL	nonchoosy	non_IBS
chr6	22644763	22651969	DEL	choosy	non_IBS
chr6	23795387	23796620	DEL	choosy	non_IBS
chr6	23958105	23959435	DEL	nonchoosy	non_IBS
chr6	24155343	24156788	DEL	nonchoosy	non_IBS
chr6	24314903	24316085	DEL	nonchoosy	non_IBS
chr6	25392970	25394393	DEL	nonchoosy	non_IBS
chr6	26604921	26611331	DEL	choosy	non_IBS
chr6	27409029	27411114	DEL	nonchoosy	non_IBS
chr6	31850048	31854362	DEL	nonchoosy	non_IBS
chr6	32093591	32100670	DEL	nonchoosy	non_IBS
chr6	34331867	34332195	DEL	nonchoosy	non_IBS
chr6	36082750	36089198	DEL	nonchoosy	non_IBS
chr6	36433112	36433768	DEL	choosy	non_IBS
chr6	36939449	36939832	DEL	choosy	non_IBS
chr6	37455390	37455607	DEL	choosy	non_IBS
chr6	38707047	38708447	DUP	nonchoosy	non_IBS
chr6	39658571	39658884	DEL	nonchoosy	non_IBS
chr6	40535462	40541931	DEL	choosy	non_IBS
chr6	41152378	41155111	DEL	choosy	non_IBS
chr6	41197145	41202118	DEL	choosy	non_IBS
chr6	43784801	43792018	DEL	nonchoosy	non_IBS
chr6	44725045	44731518	DEL	nonchoosy	non_IBS
chr6	45168130	45174792	DEL	choosy	non_IBS
chr6	45781143	45783032	DEL	nonchoosy	non_IBS
chr6	45833510	45839823	DEL	nonchoosy	non_IBS
chr6	46768708	46770730	DEL	nonchoosy	non_IBS
chr6	47933202	47933648	DEL	nonchoosy	non_IBS
chr6	49616228	49623408	DEL	nonchoosy	non_IBS
chr6	49885122	49892854	DEL	nonchoosy	non_IBS
chr6	51411017	51412082	DEL	nonchoosy	non_IBS
chr6	51601090	51601329	DEL	nonchoosy	non_IBS
chr6	55022353	55027203	DEL	nonchoosy	non_IBS
chr6	55225554	55228656	DEL	choosy	non_IBS
chr6	56143273	56145586	DEL	nonchoosy	non_IBS
chr6	60689752	60696214	DEL	nonchoosy	non_IBS
chr6	60910408	60916977	DEL	choosy	non_IBS
chr6	61088362	61094661	DEL	nonchoosy	non_IBS
chr6	61590747	61592605	DEL	nonchoosy	non_IBS
chr6	61745767	61748787	DEL	nonchoosy	non_IBS
chr6	62138413	62140673	DEL	nonchoosy	non_IBS
chr6	62878090	62884316	DEL	choosy	non_IBS
chr6	63667560	63675281	DEL	choosy	non_IBS
chr6	63695161	63701423	DEL	choosy	non_IBS
chr6	63922419	63925524	DEL	nonchoosy	non_IBS
chr6	64881295	64888374	DEL	nonchoosy	non_IBS
chr6	67358083	67358300	DEL	nonchoosy	non_IBS
[truncated: 388 more rows]
