# Supplementary material for: The role of copy-number variation in the reinforcement of sexual isolation between the two European subspecies of the house mouse
Source: Philos Trans R Soc Lond B Biol Sci. 2020 Jul 13;375(1806):20190540. doi: 10.1098/rstb.2019.0540 (PMC7423270; doi:10.1098/rstb.2019.0540)
Supplement: Table S3 : Consistently divergent CNVs in the Control Test [file rstb20190540supp4.txt]

Supplementary Table S3: Consistently divergent CNV in the Control Test
chr	start	end	CNV_type
chr1	4079041	4085911	DEL
chr1	4198605	4202766	DEL
chr1	5858037	5858335	DEL
chr1	7843297	7849840	DEL
chr1	8276930	8277561	DEL
chr1	8451953	8452747	DEL
chr1	10221135	10221885	DEL
chr1	10470165	10470655	DEL
chr1	10528948	10535363	DEL
chr1	11398785	11398938	DEL
chr1	11800393	11800637	DEL
chr1	12272429	12272616	DEL
chr1	12331493	12333434	DEL
chr1	13118218	13118399	DEL
chr1	13190694	13190894	DEL
chr1	14360405	14362455	DEL
chr1	16205516	16205857	DEL
chr1	17916112	17922670	DEL
chr1	18927523	18933816	DEL
chr1	19158093	19158551	DEL
chr1	19283230	19286318	DEL
chr1	19706873	19713289	DEL
chr1	20277939	20284817	DEL
chr1	20705411	20712500	DEL
chr1	21481511	21481720	DEL
chr1	22010203	22010396	DEL
chr1	24075178	24081662	DEL
chr1	25014819	25019834	DEL
chr1	31174160	31174355	DEL
chr1	32485102	32487037	DEL
chr1	32906573	32906773	DEL
chr1	34658635	34662556	DEL
chr1	35316250	35319151	DEL
chr1	35382755	35384246	DEL
chr1	35788494	35795647	DEL
chr1	38190756	38190961	DEL
chr1	40195079	40201732	DEL
chr1	42237317	42238179	DEL
chr1	45199015	45206035	DEL
chr1	45440569	45441217	DEL
chr1	46836552	46836796	DEL
chr1	46882821	46883051	DEL
chr1	46991281	46998178	DEL
chr1	47441960	47442562	DEL
chr1	47518323	47524532	DEL
chr1	47540602	47541272	DEL
chr1	48272450	48272967	DEL
chr1	48339437	48340644	DEL
chr1	48545543	48553315	DEL
chr1	48737807	48741970	DEL
chr1	50856897	50858484	DEL
chr1	52240138	52240727	DEL
chr1	52381375	52381605	DEL
chr1	52858011	52859833	DEL
chr1	56295620	56295955	DEL
chr1	56451366	56452285	DEL
chr1	56996585	56997001	DEL
chr1	57064301	57070871	DEL
chr1	60591318	60592745	DEL
chr1	61361461	61368676	DEL
chr1	63541773	63542060	DEL
chr1	63617255	63617531	DEL
chr1	63829948	63836547	DEL
chr1	63859129	63865533	DEL
chr1	63886198	63893413	DEL
chr1	65301870	65302952	DEL
chr1	66271071	66277741	DEL
chr1	67519595	67519749	DEL
chr1	67682432	67688759	DEL
chr1	70237081	70241620	DEL
chr1	71250551	71256906	DEL
chr1	75323631	75323827	DEL
chr1	75590835	75591010	DEL
chr1	78771457	78772675	DEL
chr1	79120213	79126726	DEL
chr1	79826158	79828146	DEL
chr1	80316853	80317059	DEL
chr1	80480205	80481256	DEL
chr1	81045001	81045713	DEL
chr1	81498465	81504973	DEL
chr1	81919335	81919879	DEL
chr1	82501038	82505990	DEL
chr1	82691072	82691560	DEL
chr1	82870911	82871256	DEL
chr1	83819595	83827918	DEL
chr1	86235593	86236413	DEL
chr1	86444962	86445204	DEL
chr1	87741462	87747759	DEL
chr1	89916104	89916316	DEL
chr1	92526583	92529582	DEL
chr1	94770474	94773620	DEL
chr1	96191179	96197643	DEL
chr1	96629807	96630248	DEL
chr1	99135475	99135681	DEL
chr1	100646994	100647244	DEL
chr1	100754303	100761319	DEL
chr1	101002183	101003851	DEL
chr1	101263200	101269412	DEL
chr1	101977685	101986234	DEL
chr1	102122850	102129362	DEL
chr1	102148269	102148476	DEL
chr1	102822238	102824696	DEL
chr1	103255662	103257428	DEL
chr1	105833339	105839743	DEL
chr1	106063638	106063891	DEL
chr1	108057766	108057966	DEL
chr1	108517878	108524136	DEL
chr1	108733213	108739756	DEL
chr1	110937605	110942448	DEL
chr1	112214092	112220808	DEL
chr1	112264373	112271684	DEL
chr1	112816146	112822470	DEL
chr1	113172224	113173290	DEL
chr1	113714226	113717821	DEL
chr1	113744574	113750949	DEL
chr1	114557304	114564456	DEL
chr1	114760384	114762373	DEL
chr1	115476671	115482898	DEL
chr1	115799416	115806631	DEL
chr1	116005995	116006177	DEL
chr1	117276547	117280709	DEL
chr1	118762936	118764079	DEL
chr1	124136977	124137229	DEL
chr1	125346128	125350342	DEL
chr1	126257934	126258407	DEL
chr1	126342654	126342817	DEL
chr1	127088998	127090118	DEL
chr1	128282158	128282354	DEL
chr1	128986896	128987731	DEL
chr1	129911374	129913447	DEL
chr1	130318599	130324941	DEL
chr1	130491085	130497880	DEL
chr1	130599822	130607420	DEL
chr1	130981716	130982856	DEL
chr1	131680542	131687005	DEL
chr1	132283927	132285542	DEL
chr1	133999088	134002858	DEL
chr1	134102196	134102850	DEL
chr1	136807975	136810721	DEL
chr1	137062438	137068848	DEL
chr1	138305420	138312361	DEL
chr1	140709842	140716273	DEL
chr1	141035348	141042530	DEL
chr1	142611963	142616036	DEL
chr1	142979277	142980633	DEL
chr1	143252305	143253396	DEL
chr1	143325801	143332495	DEL
chr1	143711054	143717244	DEL
chr1	143836147	143836344	DEL
chr1	144065167	144071634	DEL
chr1	144458144	144464428	DEL
chr1	144615104	144615786	DEL
chr1	145248978	145255502	DEL
chr1	147935614	147939862	DEL
chr1	149296445	149303223	DEL
chr1	150229685	150231462	DEL
chr1	150232311	150239661	DEL
chr1	156174863	156176048	DEL
chr1	157433804	157434156	DEL
chr1	157877230	157884032	DEL
chr1	158655458	158655808	DEL
chr1	160421281	160428318	DEL
chr1	161023847	161024009	DEL
chr1	162114210	162120545	DEL
chr1	163097026	163097253	DEL
chr1	163160755	163161676	DEL
chr1	163335327	163335510	DEL
chr1	164095256	164095454	DEL
chr1	164484138	164488687	DEL
chr1	165969817	165971031	DEL
chr1	167992439	167995060	DEL
chr1	169284793	169291183	DEL
chr1	174220667	174221772	DEL
chr1	174977530	174978646	DEL
chr1	176198312	176201675	DEL
chr1	178706483	178707741	DEL
chr1	179651532	179652085	DEL
chr1	179682687	179682901	DEL
chr1	181395921	181398593	DEL
chr1	181478329	181478557	DEL
chr1	182257120	182266109	DEL
chr1	186154109	186154285	DEL
chr1	188329673	188329880	DEL
chr1	188890761	188891232	DEL
chr1	190325106	190325614	DEL
chr1	191554258	191554471	DEL
chr1	191584614	191585588	DEL
chr1	192256600	192257527	DEL
chr1	194594635	194595996	DEL
chr10	3500257	3500491	DEL
chr10	4330881	4331085	DEL
chr10	5113701	5113927	DEL
chr10	7038660	7038844	DEL
chr10	8763752	8764409	DEL
chr10	10078950	10085179	DEL
chr10	10566895	10573385	DEL
chr10	11900592	11903812	DEL
chr10	12049857	12051724	DEL
chr10	12385731	12396031	DEL
chr10	14061383	14061575	DEL
chr10	14127590	14127797	DEL
chr10	14221536	14224476	DEL
chr10	14245835	14253025	DEL
chr10	14483624	14489219	DEL
chr10	15063776	15070708	DEL
chr10	15346308	15352706	DEL
chr10	16692056	16698696	DEL
chr10	18015729	18016239	DEL
chr10	18909661	18910591	DEL
chr10	19554594	19557475	DEL
chr10	20203849	20204171	DEL
chr10	21896109	21898160	DEL
chr10	23480939	23487357	DEL
chr10	23856610	23862396	DEL
chr10	24145545	24145730	DEL
chr10	24584373	24584581	DEL
chr10	26029469	26029645	DEL
chr10	27254683	27264294	DEL
chr10	28237463	28237657	DEL
chr10	28526810	28533338	DEL
chr10	29767862	29774230	DEL
chr10	30158798	30158991	DEL
chr10	30614488	30614698	DEL
chr10	31482631	31489735	DEL
chr10	31879757	31886107	DEL
chr10	32527722	32533360	DEL
chr10	32842898	32843387	DEL
chr10	35860767	35863634	DEL
chr10	39770668	39770891	DEL
chr10	39962212	39962867	DEL
chr10	40132677	40132886	DEL
chr10	41823534	41823715	DEL
chr10	44905595	44912562	DEL
chr10	45838957	45845416	DEL
chr10	45905544	45905893	DEL
chr10	45909597	45910872	DEL
chr10	46517992	46518274	DEL
chr10	47007658	47010874	DEL
chr10	48048455	48050349	DEL
chr10	49082969	49085640	DEL
chr10	49224985	49231309	DEL
chr10	49567869	49568125	DEL
chr10	50362942	50363114	DEL
chr10	50803844	50806238	DEL
chr10	51184002	51184691	DEL
chr10	51221898	51229310	DEL
chr10	51992733	51999356	DEL
chr10	52792047	52792860	DEL
chr10	52987324	52988325	DEL
chr10	54142159	54148981	DEL
chr10	54478296	54478952	DEL
chr10	54628449	54629133	DEL
chr10	55715531	55720836	DEL
chr10	57326830	57334012	DEL
chr10	57766635	57773308	DEL
chr10	59057306	59057648	DEL
chr10	59502132	59505893	DEL
chr10	59667190	59668582	DEL
chr10	59695556	59698841	DEL
chr10	59850407	59856954	DEL
chr10	62485297	62485465	DEL
chr10	63077354	63077550	DEL
chr10	63512657	63519113	DEL
chr10	64928884	64935035	DEL
chr10	65094176	65100423	DEL
chr10	65656964	65663650	DEL
chr10	65900868	65907465	DEL
chr10	66072635	66079367	DEL
chr10	66462435	66469047	DEL
chr10	67083073	67083275	DEL
chr10	67390452	67391357	DEL
chr10	68243339	68246460	DEL
chr10	69660561	69660763	DEL
chr10	70791384	70798640	DEL
chr10	70984707	70986455	DEL
chr10	71012675	71019169	DEL
chr10	71218123	71218397	DEL
chr10	71669537	71671248	DEL
chr10	73854723	73857470	DEL
chr10	74456898	74457965	DEL
chr10	74655372	74661744	DEL
chr10	74857428	74860601	DEL
chr10	76619549	76621464	DEL
chr10	76889722	76890240	DEL
chr10	77204338	77204529	DEL
chr10	77627199	77627403	DEL
chr10	77973585	77973822	DEL
chr10	80479772	80479976	DEL
chr10	80913327	80913531	DEL
chr10	83787466	83792690	DEL
chr10	84006108	84007352	DEL
chr10	84665310	84665516	DEL
chr10	86234061	86241151	DEL
chr10	86402037	86403569	DEL
chr10	87361243	87364146	DEL
chr10	89801799	89801994	DEL
chr10	90324611	90329733	DEL
chr10	90600807	90602564	DEL
chr10	95561101	95561314	DEL
chr10	95752050	95752232	DEL
chr10	97963729	97963873	DEL
chr10	98309853	98310896	DEL
chr10	99505583	99505786	DEL
chr10	100212416	100219150	DEL
chr10	102885540	102885986	DEL
chr10	104229105	104234915	DEL
chr10	104239230	104245302	DEL
chr10	105591526	105591959	DEL
chr10	106206519	106213599	DEL
chr10	107978914	107981265	DEL
chr10	109528979	109529256	DEL
chr10	110770390	110773323	DEL
chr10	113971682	113971891	DEL
chr10	114817538	114821323	DEL
chr10	116024298	116030569	DEL
chr10	116289071	116290200	DEL
chr10	116606226	116613373	DEL
chr10	117132969	117133160	DEL
chr10	119105866	119106769	DEL
chr10	121164748	121169259	DEL
chr10	121993352	121993947	DEL
chr10	122404004	122404288	DEL
chr10	125504060	125507861	DEL
chr10	126863985	126864245	DEL
chr10	127947398	127949088	DEL
chr10	128056319	128056480	DEL
chr11	3481359	3481569	DEL
chr11	5920762	5924656	DEL
chr11	7584052	7591967	DEL
chr11	7920698	7927605	DEL
chr11	8270593	8274261	DEL
chr11	8494562	8494906	DEL
chr11	9707985	9715087	DEL
chr11	9836958	9837322	DEL
chr11	9970771	9976307	DEL
chr11	10782446	10783168	DEL
chr11	10826898	10829274	DEL
chr11	11611542	11618256	DEL
chr11	11908353	11908601	DEL
chr11	12129192	12136021	DEL
chr11	12423881	12424086	DEL
chr11	12591619	12593868	DEL
chr11	12637924	12644225	DEL
chr11	12662434	12665277	DEL
chr11	13546235	13553102	DEL
chr11	14472954	14476100	DEL
chr11	16188482	16192478	DEL
chr11	17533579	17535639	DEL
chr11	18623177	18629791	DEL
chr11	20032003	20032258	DEL
chr11	20070772	20071013	DEL
chr11	20193740	20193910	DEL
chr11	20509099	20511960	DEL
chr11	22664435	22664629	DEL
chr11	24805470	24811909	DEL
chr11	25298125	25298290	DEL
chr11	25875923	25877088	DEL
chr11	27044102	27044578	DEL
chr11	27393464	27393743	DEL
chr11	28473845	28476840	DEL
chr11	29837903	29838123	DEL
chr11	30128762	30128984	DEL
chr11	30862798	30864420	DEL
chr11	31858519	31858920	DEL
chr11	32617572	32617786	DEL
chr11	32725506	32726917	DEL
chr11	37752439	37759537	DEL
chr11	41558646	41564949	DEL
chr11	41940338	41940598	DEL
chr11	42683952	42690111	DEL
chr11	42767197	42768661	DEL
chr11	43303714	43310340	DEL
chr11	44306010	44312626	DEL
chr11	44441526	44441797	DEL
chr11	45095809	45102028	DEL
chr11	48489534	48491326	DEL
chr11	51437709	51442055	DEL
chr11	52219347	52219585	DEL
chr11	52497394	52497631	DEL
chr11	53303686	53303877	DEL
chr11	53318339	53318517	DEL
chr11	53378558	53378769	DEL
chr11	54104632	54105126	DEL
chr11	55663970	55670768	DEL
chr11	56203802	56211353	DEL
chr11	56574504	56575188	DEL
chr11	56732316	56738788	DEL
chr11	56846508	56852711	DEL
chr11	57023659	57025218	DEL
chr11	57542833	57543379	DEL
chr11	57583995	57587059	DEL
chr11	57734866	57735216	DEL
chr11	60165476	60165725	DEL
chr11	62546399	62546593	DEL
chr11	62968315	62974701	DEL
chr11	64299144	64305993	DEL
chr11	64361968	64362405	DEL
chr11	64792044	64797453	DEL
chr11	64807823	64809120	DEL
chr11	65276128	65278969	DEL
chr11	65451769	65459126	DEL
chr11	66332486	66334362	DEL
chr11	66775841	66776438	DEL
chr11	68153263	68153493	DEL
chr11	68164823	68165041	DEL
chr11	71376884	71384869	DEL
chr11	71721472	71721747	DEL
chr11	72993345	72993991	DEL
chr11	74005835	74010615	DEL
chr11	74128908	74136037	DEL
chr11	75383159	75383436	DEL
chr11	76828125	76834561	DEL
chr11	77640075	77640285	DEL
chr11	77696540	77696747	DEL
chr11	84311777	84311979	DEL
chr11	85651277	85651432	DEL
chr11	86221828	86222020	DEL
chr11	86811686	86816403	DEL
chr11	87072754	87072979	DEL
chr11	89822807	89823747	DEL
chr11	90310385	90312479	DEL
chr11	91154594	91157814	DUP
chr11	92106508	92108264	DEL
chr11	93691667	93691861	DEL
chr11	94622920	94629366	DEL
chr11	94923503	94923880	DEL
chr11	95055253	95055431	DEL
chr11	98813090	98813302	DEL
chr11	104336890	104337088	DEL
chr11	105105967	105106160	DEL
chr11	105161006	105161216	DEL
chr11	107064347	107064543	DEL
chr11	109824144	109824691	DEL
chr11	110204255	110204451	DEL
chr11	113166793	113167010	DEL
chr11	114659375	114662232	DEL
chr11	115477649	115478450	DEL
chr11	116090365	116090561	DEL
chr11	116655354	116655625	DEL
chr11	119861695	119861835	DEL
chr12	6012970	6019587	DEL
chr12	7887089	7887618	DEL
chr12	8768348	8768576	DEL
chr12	10344011	10344212	DEL
chr12	11103649	11110780	DEL
chr12	11731493	11734090	DEL
chr12	15055085	15061371	DEL
chr12	15073915	15076075	DEL
chr12	15191481	15198670	DEL
chr12	16113287	16114419	DEL
chr12	17491128	17491342	DEL
chr12	21219059	21220070	DEL
chr12	36788232	36788441	DEL
chr12	36970817	36971065	DEL
chr12	37778186	37782920	DEL
chr12	38074617	38081188	DEL
chr12	39565531	39571399	DEL
chr12	39899515	39906105	DEL
chr12	40300027	40300893	DEL
chr12	41379235	41385505	DEL
chr12	42332078	42338423	DEL
chr12	43670038	43678856	DEL
chr12	44271585	44271781	DEL
chr12	44482990	44492160	DEL
chr12	44676365	44682769	DEL
chr12	44773781	44775659	DEL
chr12	48406638	48408560	DEL
chr12	48514425	48520762	DEL
chr12	48554166	48559998	DEL
chr12	49124873	49132550	DEL
chr12	49192727	49199466	DEL
chr12	49245004	49251861	DEL
chr12	50402626	50409186	DEL
chr12	50587890	50588140	DEL
chr12	52200435	52207776	DEL
chr12	54391266	54394267	DEL
chr12	55663135	55663326	DEL
chr12	56966247	56967419	DEL
chr12	57717976	57724877	DEL
chr12	57910738	57916996	DEL
chr12	58290773	58292669	DEL
chr12	58595130	58595956	DEL
chr12	58769226	58781332	DEL
chr12	59293487	59294629	DEL
chr12	59297840	59304292	DEL
chr12	61114645	61117355	DEL
chr12	62308016	62314209	DEL
chr12	62480522	62480753	DEL
chr12	63459506	63461310	DEL
chr12	65260031	65267008	DEL
chr12	66156258	66156460	DEL
chr12	66502781	66504793	DEL
chr12	66678995	66679127	DEL
chr12	66692665	66693418	DEL
chr12	67207228	67207400	DEL
chr12	67431862	67436172	DEL
chr12	67950151	67957226	DEL
chr12	68745178	68750458	DEL
chr12	69147782	69147968	DEL
chr12	69254615	69255979	DEL
chr12	70553580	70555259	DEL
chr12	71206858	71213467	DEL
chr12	71237912	71239870	DEL
chr12	72683879	72684150	DEL
chr12	73426223	73426472	DEL
chr12	74692112	74692351	DEL
chr12	77547117	77553818	DEL
chr12	78007402	78009058	DEL
chr12	79456517	79456787	DEL
chr12	82287509	82287697	DEL
chr12	82633617	82640496	DEL
chr12	83575211	83575413	DEL
chr12	88911877	88912867	DEL
chr12	90109386	90110072	DEL
chr12	91163955	91170757	DEL
chr12	94036406	94043767	DEL
chr12	94437396	94443505	DEL
chr12	94848484	94855155	DEL
chr12	95157488	95158788	DEL
chr12	95413530	95418049	DEL
chr12	95430463	95430721	DEL
chr12	95611404	95618254	DEL
chr12	95758294	95758525	DEL
chr12	96077631	96084320	DEL
chr12	96245290	96247175	DEL
chr12	96767840	96768992	DEL
chr12	97037229	97044365	DEL
chr12	97670300	97676335	DEL
chr12	97814192	97814584	DEL
chr12	97922348	97925228	DEL
chr12	98355236	98362382	DEL
chr12	102406068	102412789	DEL
chr12	102426636	102429744	DEL
chr12	103573636	103573780	DEL
chr12	106217764	106218478	DEL
chr12	110832052	110832257	DEL
chr12	114436936	114441749	DEL
chr12	118221847	118222050	DEL
chr12	118683404	118690176	DEL
chr12	119513633	119520747	DEL
chr13	4886313	4886821	DEL
chr13	5194893	5202365	DEL
chr13	5278077	5284042	DEL
chr13	6778343	6785283	DEL
chr13	6956548	6958092	DEL
chr13	8167016	8173333	DEL
chr13	10174778	10181107	DEL
chr13	10602744	10609184	DEL
chr13	10889196	10896323	DEL
chr13	13769380	13774006	DEL
chr13	16879533	16888308	DEL
chr13	17117255	17118753	DEL
chr13	17178618	17178915	DEL
chr13	17932085	17938483	DEL
chr13	18976217	18976572	DEL
chr13	19069918	19070070	DEL
chr13	19486567	19492831	DEL
chr13	19636080	19636574	DEL
chr13	20668190	20676910	DEL
chr13	21228465	21228918	DEL
chr13	21790267	21790514	DEL
chr13	25007356	25015723	DEL
chr13	25040740	25046837	DEL
chr13	25975362	25976385	DEL
chr13	26440593	26448248	DEL
chr13	28382803	28383021	DEL
chr13	29704879	29707005	DEL
chr13	32350396	32357665	DEL
chr13	34139305	34142345	DEL
chr13	34749338	34755856	DEL
chr13	35786011	35786699	DEL
chr13	36290938	36291880	DEL
chr13	37448061	37449155	DEL
chr13	39213404	39213666	DEL
chr13	39506484	39514967	DEL
chr13	39544531	39551130	DEL
chr13	42858341	42858545	DEL
chr13	43031734	43032354	DEL
chr13	43277542	43284671	DEL
chr13	44264269	44271464	DEL
chr13	45824779	45825017	DEL
chr13	46741736	46741899	DEL
chr13	51890960	51891175	DEL
chr13	52540779	52541955	DEL
chr13	53948619	53951820	DEL
chr13	55991760	55991962	DEL
chr13	58428565	58434980	DEL
chr13	58526878	58527097	DEL
chr13	59121482	59125412	DEL
chr13	60328748	60329225	DEL
chr13	60806229	60811302	DEL
chr13	64681575	64682723	DEL
chr13	67870593	67871054	DEL
chr13	69039613	69041106	DEL
chr13	69291945	69292223	DEL
chr13	71085662	71092185	DEL
chr13	71343627	71350501	DEL
chr13	72385769	72392851	DEL
chr13	74683964	74690171	DEL
chr13	74835842	74842488	DEL
chr13	77537817	77544509	DEL
chr13	79062303	79062502	DEL
chr13	79421833	79428008	DEL
chr13	82018766	82019019	DEL
chr13	82581743	82581850	DEL
chr13	84042902	84043568	DEL
chr13	84287668	84287873	DEL
chr13	84483398	84490693	DEL
chr13	87569447	87576585	DEL
chr13	87656706	87657091	DEL
chr13	87992892	87994550	DEL
chr13	90042898	90049660	DEL
chr13	90930757	90931126	DEL
chr13	91815161	91821607	DEL
chr13	92268460	92272894	DEL
chr13	94735472	94742649	DEL
chr13	94814463	94814668	DEL
chr13	95674695	95674828	DEL
chr13	99818232	99822953	DEL
chr13	100197584	100197784	DEL
chr13	100588951	100594252	DEL
chr13	101262847	101263093	DEL
chr13	102606934	102613457	DEL
chr13	104484539	104489468	DEL
chr13	105431237	105431620	DEL
chr13	106248952	106249113	DEL
chr13	106290945	106300394	DEL
chr13	106381474	106387844	DEL
chr13	107879542	107881763	DEL
chr13	108503211	108509880	DEL
chr13	108790093	108796546	DEL
chr13	109207175	109207455	DEL
chr13	109603275	109603484	DEL
chr13	110303755	110305627	DEL
chr13	111694234	111700823	DEL
chr13	111728569	111737381	DEL
chr13	112572599	112572847	DEL
chr13	116812906	116813182	DEL
chr13	117585105	117585306	DEL
chr13	119466628	119466848	DEL
chr14	8522201	8522425	DEL
chr14	9167177	9171501	DEL
chr14	9853958	9860479	DEL
chr14	10178750	10185862	DEL
chr14	10608462	10614898	DEL
chr14	11527702	11527885	DEL
chr14	13116703	13123324	DEL
chr14	13515895	13518746	DEL
chr14	15835333	15841417	DEL
chr14	15848937	15858133	DEL
chr14	19792181	19792390	DEL
chr14	20919133	20919329	DEL
chr14	21309083	21309345	DEL
chr14	21360346	21365954	DEL
chr14	21834809	21834987	DEL
chr14	23121678	23128595	DEL
chr14	24340029	24340254	DEL
chr14	24390624	24393763	DEL
chr14	28249654	28250130	DEL
chr14	28640661	28641208	DEL
chr14	29175148	29177703	DEL
chr14	29248884	29255861	DEL
chr14	31919290	31924032	DEL
chr14	32331241	32331429	DEL
chr14	33951586	33951976	DEL
chr14	34271767	34273223	DEL
chr14	36198756	36203126	DEL
chr14	37115746	37116251	DEL
chr14	37348477	37348838	DEL
chr14	37936978	37943457	DEL
chr14	38497639	38498277	DEL
chr14	39028586	39029220	DEL
chr14	39731435	39737265	DEL
chr14	39983743	39984010	DEL
chr14	40546602	40554188	DEL
chr14	45027047	45033263	DEL
chr14	45880519	45882709	DEL
chr14	54600071	54600279	DEL
chr14	56670743	56670951	DEL
chr14	59998992	59999447	DEL
chr14	60875455	60881699	DEL
chr14	65278730	65285177	DEL
chr14	67952790	67953914	DEL
chr14	68773994	68775072	DEL
chr14	69109587	69116650	DEL
chr14	71553897	71554482	DEL
chr14	71621164	71627580	DEL
chr14	72682148	72683262	DEL
chr14	74684600	74684782	DEL
chr14	77070652	77077646	DEL
chr14	78784639	78789936	DEL
chr14	79968839	79969929	DEL
chr14	80349038	80356131	DEL
chr14	81039437	81046239	DEL
chr14	81118801	81119679	DEL
chr14	82358418	82365416	DEL
chr14	82368946	82370548	DEL
chr14	82846869	82853059	DEL
chr14	83197478	83203619	DEL
chr14	83292779	83299246	DEL
chr14	84368128	84374748	DEL
chr14	84614425	84614680	DEL
chr14	85177722	85182252	DEL
chr14	85863856	85870583	DEL
chr14	86583760	86584015	DEL
chr14	86932517	86933245	DEL
chr14	87785783	87786559	DEL
chr14	87850528	87856879	DEL
chr14	88169301	88175480	DEL
chr14	88267813	88269610	DEL
chr14	88368103	88374762	DEL
chr14	89505994	89506162	DEL
chr14	89896216	89899304	DEL
chr14	91125813	91132231	DEL
chr14	91138455	91138601	DEL
chr14	95709858	95710685	DEL
chr14	96093545	96096275	DEL
chr14	99584211	99584438	DEL
chr14	99863274	99863486	DEL
chr14	100693021	100696029	DEL
chr14	100795147	100802226	DEL
chr14	100962179	100962599	DEL
chr14	101825703	101826801	DEL
chr14	101957698	101963969	DEL
chr14	103959602	103961040	DEL
chr14	104724740	104725825	DEL
chr14	105066080	105066710	DEL
chr14	105959919	105970057	DEL
chr14	109827350	109834466	DEL
chr14	110355816	110365524	DEL
chr14	110904352	110910618	DEL
chr14	111060451	111066573	DEL
chr14	111834301	111838288	DEL
chr14	112332818	112339961	DEL
chr14	112627654	112634840	DEL
chr14	113018467	113025818	DEL
chr14	113314607	113316741	DEL
chr14	113372939	113373192	DEL
chr14	113871747	113878049	DEL
chr14	113974878	113982695	DEL
chr14	114237692	114240438	DEL
chr14	115224208	115226180	DEL
chr14	115429163	115429634	DEL
chr14	115650031	115656411	DEL
chr14	117446546	117447802	DEL
chr14	117493173	117494362	DEL
chr14	120082425	120082762	DEL
chr14	120358010	120358279	DEL
chr14	121161676	121163963	DEL
chr14	123101488	123108280	DEL
chr14	123382096	123382342	DEL
chr14	124611260	124611988	DEL
chr14	124654171	124661321	DEL
chr15	4980310	4987448	DEL
chr15	5414790	5415069	DEL
chr15	5681748	5688167	DEL
chr15	7628431	7628633	DEL
chr15	12715872	12716936	DEL
chr15	12932279	12934170	DEL
chr15	14128514	14128665	DEL
chr15	14531426	14537665	DEL
chr15	15048602	15061433	DEL
chr15	15460956	15461462	DEL
chr15	15902205	15908700	DEL
chr15	19376239	19376534	DEL
chr15	19558711	19564793	DEL
chr15	20316561	20323446	DEL
chr15	20619968	20623874	DEL
chr15	20849671	20849851	DEL
chr15	20972756	20978167	DEL
chr15	21028454	21028686	DEL
chr15	21262028	21268503	DEL
chr15	21344678	21345535	DEL
chr15	21471987	21478268	DEL
chr15	22693083	22699439	DEL
chr15	22805717	22811950	DEL
chr15	22947855	22948043	DEL
chr15	23493382	23493523	DEL
chr15	24506417	24511253	DEL
chr15	25062325	25065123	DEL
chr15	25245927	25252123	DEL
chr15	25741262	25741450	DEL
chr15	26169761	26178081	DEL
chr15	26662875	26663460	DEL
chr15	27384134	27390259	DEL
chr15	28252758	28259401	DEL
chr15	28979972	28980514	DEL
chr15	29235941	29236448	DEL
chr15	29389217	29395626	DEL
chr15	31181664	31184141	DEL
chr15	32285607	32287284	DEL
chr15	32832978	32839611	DEL
chr15	32840871	32847266	DEL
chr15	33333555	33334458	DEL
chr15	36548958	36549164	DEL
chr15	37048295	37048728	DEL
chr15	37143618	37143859	DEL
chr15	39304561	39305448	DEL
chr15	40094903	40101509	DEL
chr15	40888241	40890345	DEL
chr15	41252142	41252358	DEL
chr15	42072136	42072527	DEL
chr15	43786044	43786256	DEL
chr15	44373450	44374245	DEL
chr15	44861009	44867885	DEL
chr15	45234465	45235944	DEL
chr15	46502297	46506726	DEL
chr15	47180597	47187235	DEL
chr15	48554615	48556596	DEL
chr15	49539839	49540638	DEL
chr15	50129202	50135830	DEL
chr15	50594578	50604270	DEL
chr15	50930669	50930873	DEL
chr15	51048262	51055074	DEL
chr15	52032891	52033102	DEL
chr15	53574151	53580752	DEL
chr15	54444312	54450775	DEL
chr15	55005003	55005418	DEL
chr15	55094863	55095061	DEL
chr15	55209196	55209495	DEL
chr15	55949363	55949624	DEL
chr15	56145639	56151919	DEL
chr15	56289106	56291089	DEL
chr15	56941483	56948956	DEL
chr15	57677022	57677427	DEL
chr15	58607323	58614211	DEL
chr15	60058895	60065593	DEL
chr15	60347674	60354468	DEL
chr15	60398097	60404554	DEL
chr15	60528320	60529833	DEL
chr15	60941665	60948021	DEL
chr15	60984820	60986793	DEL
chr15	62881910	62882082	DEL
chr15	63621176	63621894	DEL
chr15	64009402	64009619	DEL
chr15	65272697	65279656	DEL
chr15	66045129	66050164	DEL
chr15	67257729	67260663	DEL
chr15	67265803	67272330	DEL
chr15	67827743	67835449	DEL
chr15	69390207	69396839	DEL
chr15	70299138	70305413	DEL
chr15	71878727	71879984	DEL
chr15	72380500	72381092	DEL
chr15	72853228	72853445	DEL
chr15	73267839	73268019	DEL
chr15	73299684	73299836	DEL
chr15	73373207	73378250	DEL
chr15	73648173	73648401	DEL
chr15	74200815	74202556	DEL
chr15	76920107	76920335	DEL
chr15	80524487	80524657	DEL
chr15	84276653	84276843	DEL
chr15	85378287	85379806	DEL
chr15	87143189	87149386	DEL
chr15	87514510	87517162	DEL
chr15	88589091	88593276	DEL
chr15	89394791	89394932	DEL
chr15	89765303	89769349	DEL
chr15	91141540	91143954	DEL
chr15	91873610	91874032	DEL
chr15	92251113	92251915	DEL
chr15	93055348	93061832	DEL
chr15	94150452	94156923	DEL
chr15	94305262	94305455	DEL
chr15	94815446	94817737	DEL
chr15	97472912	97478355	DEL
chr15	99025928	99026171	DEL
chr15	99855777	99855987	DEL
chr15	100467059	100467342	DEL
chr15	101268312	101268495	DEL
chr15	103294280	103294512	DEL
chr16	9867775	9872726	DEL
chr16	10271868	10272065	DEL
chr16	10753471	10754341	DEL
chr16	11022651	11023420	DEL
chr16	11859633	11866482	DEL
chr16	12324721	12347076	DEL
chr16	15404221	15410884	DEL
chr16	16130188	16136382	DEL
chr16	16507060	16514363	DEL
chr16	17197304	17197505	DEL
chr16	17475616	17475797	DEL
chr16	18846356	18846708	DEL
chr16	22174065	22174234	DEL
chr16	24529316	24531039	DEL
chr16	26256530	26262933	DEL
chr16	27000873	27001041	DEL
chr16	27312573	27312764	DEL
chr16	27702201	27702517	DEL
chr16	28191141	28197581	DEL
chr16	33153655	33153818	DEL
chr16	34434203	34436011	DEL
chr16	36461659	36462914	DEL
chr16	36765054	36770353	DEL
chr16	37409873	37416012	DEL
chr16	37796582	37799737	DEL
chr16	43136709	43143259	DEL
chr16	46152917	46155078	DEL
chr16	46781281	46781525	DEL
chr16	47557466	47564170	DEL
chr16	48581639	48581763	DEL
chr16	48855702	48862437	DEL
chr16	48878498	48887224	DEL
chr16	49466402	49472960	DEL
chr16	49484749	49489408	DEL
chr16	50538334	50538516	DEL
chr16	51029025	51029545	DEL
chr16	51212118	51213829	DEL
chr16	51625490	51629802	DEL
chr16	52514673	52520941	DEL
chr16	55154988	55161243	DEL
chr16	56038391	56053203	DEL
chr16	57002683	57008768	DEL
chr16	57902036	57902269	DEL
chr16	58115738	58120602	DEL
chr16	58249374	58255744	DEL
chr16	58319284	58325809	DEL
chr16	58372324	58375936	DEL
chr16	60456324	60457919	DEL
chr16	61312583	61316745	DEL
chr16	61709860	61716734	DEL
chr16	62283137	62284131	DEL
chr16	62715115	62715474	DEL
chr16	63784053	63784936	DEL
chr16	64002546	64009249	DEL
chr16	64410419	64416761	DEL
chr16	64643307	64644839	DEL
chr16	64813875	64814072	DEL
chr16	65040761	65047712	DEL
chr16	66187574	66188272	DEL
chr16	66392637	66392824	DEL
chr16	66754282	66760917	DEL
chr16	67328221	67334627	DEL
chr16	67385132	67391417	DEL
chr16	68073528	68074072	DEL
chr16	68094328	68100815	DEL
chr16	68190748	68191208	DEL
chr16	68263341	68263688	DEL
chr16	69094799	69099403	DEL
chr16	71287826	71288681	DEL
chr16	72056151	72062323	DEL
chr16	72085512	72086343	DEL
chr16	72536803	72537633	DEL
chr16	72724544	72731006	DEL
chr16	73354314	73360692	DEL
chr16	73547055	73554130	DEL
chr16	73991870	73998549	DEL
chr16	74971549	74977811	DEL
chr16	75736749	75743377	DEL
chr16	75974223	75974410	DEL
chr16	76057009	76064867	DEL
chr16	76169557	76176675	DEL
chr16	76635509	76642328	DEL
chr16	78750489	78754455	DEL
chr16	79943051	79948491	DEL
chr16	80884921	80885164	DEL
chr16	81747559	81753075	DEL
chr16	81844415	81844597	DEL
chr16	81859154	81865687	DEL
chr16	82866924	82867082	DEL
chr16	82885876	82889476	DEL
chr16	83360716	83367904	DEL
chr16	84929299	84930723	DEL
chr16	85789690	85792010	DEL
chr16	86297537	86298134	DEL
chr16	87112119	87118699	DEL
chr16	87193211	87199717	DEL
chr16	87276206	87277149	DEL
chr16	89145236	89149773	DEL
chr16	89320337	89325063	DEL
chr16	90293194	90293432	DEL
chr16	92093831	92094324	DEL
chr16	93067229	93067566	DEL
chr16	93651614	93651752	DEL
chr16	94555090	94555273	DEL
chr16	94892252	94892484	DEL
chr16	94928207	94928829	DEL
chr16	95002763	95004527	DEL
chr16	95508945	95517015	DEL
chr17	4082082	4088306	DEL
chr17	8290586	8290761	DEL
chr17	11493528	11500464	DEL
chr17	11754463	11760595	DEL
chr17	17610968	17611174	DEL
chr17	22702969	22709974	DEL
chr17	28937406	28940183	DEL
chr17	29088424	29088618	DEL
chr17	34167472	34167661	DEL
chr17	34406184	34406417	DEL
chr17	37438866	37445032	DEL
chr17	40952991	40953828	DEL
chr17	45491927	45492236	DEL
chr17	47326238	47326467	DEL
chr17	49451737	49451999	DEL
chr17	49453707	49453873	DEL
chr17	49552576	49554957	DEL
chr17	50926823	50933202	DEL
chr17	52472192	52478868	DEL
chr17	52945170	52949867	DEL
chr17	52982559	52989074	DEL
chr17	57720291	57721233	DEL
chr17	59561519	59568311	DEL
chr17	60029188	60033939	DEL
chr17	61233598	61233924	DEL
chr17	62236038	62236307	DEL
chr17	63125984	63133092	DEL
chr17	63524973	63525621	DEL
chr17	63593576	63594169	DEL
chr17	64986769	64988381	DEL
chr17	66691031	66692365	DEL
chr17	67591168	67593207	DEL
chr17	68296667	68303936	DEL
chr17	69828915	69829109	DEL
chr17	70259441	70260043	DEL
chr17	72575026	72579429	DEL
chr17	73214604	73217067	DEL
chr17	73886656	73889776	DEL
chr17	73965440	73966196	DEL
chr17	74551710	74553328	DEL
chr17	74759070	74766378	DEL
chr17	75343802	75344180	DEL
chr17	75723837	75728677	DEL
chr17	76154344	76156372	DEL
chr17	77460424	77460902	DEL
chr17	78380880	78381242	DEL
chr17	80520225	80520443	DEL
chr17	81105718	81106926	DEL
chr17	82390053	82396204	DEL
chr17	82511639	82512378	DEL
chr17	82539142	82540350	DEL
chr17	82829002	82829230	DEL
chr17	84314739	84315071	DEL
chr17	85821179	85822074	DEL
chr17	86949482	86951810	DEL
chr17	88478306	88478516	DEL
chr17	88565912	88566341	DEL
chr17	89223112	89224653	DEL
chr17	89833855	89840389	DEL
chr17	89935554	89942790	DEL
chr17	89984622	89984962	DEL
chr17	89994976	89996232	DEL
chr17	93633181	93633705	DEL
chr17	93791482	93796055	DEL
chr18	4532448	4539915	DEL
chr18	4750207	4751760	DEL
chr18	5751053	5758392	DEL
chr18	6243180	6243398	DEL
chr18	6714433	6714618	DEL
chr18	8180320	8183625	DEL
chr18	12091690	12096265	DEL
chr18	12150370	12151100	DEL
chr18	14226378	14227207	DEL
chr18	16282976	16289197	DEL
chr18	17938244	17945552	DEL
chr18	18737993	18757543	DEL
chr18	21079694	21079938	DEL
chr18	21163464	21164840	DEL
chr18	21467903	21471374	DEL
chr18	21910008	21910185	DEL
chr18	21943250	21945127	DEL
chr18	22439228	22446357	DEL
chr18	22901197	22901777	DEL
chr18	23404872	23408144	DEL
chr18	23788297	23795612	DEL
chr18	25116957	25117155	DEL
chr18	26003012	26008156	DEL
chr18	27325352	27325630	DEL
chr18	28482887	28485600	DEL
chr18	28610898	28617310	DEL
chr18	29014776	29021880	DEL
chr18	29080165	29080400	DEL
chr18	29713089	29719408	DEL
chr18	30905828	30906046	DEL
chr18	32403563	32403785	DEL
chr18	33682903	33684871	DEL
chr18	34215969	34216495	DEL
chr18	35331488	35331639	DEL
chr18	37665296	37666202	DEL
chr18	40902444	40903736	DEL
chr18	42621227	42621432	DEL
chr18	43508365	43508720	DEL
chr18	44214796	44215613	DEL
chr18	44227465	44233834	DEL
chr18	44502685	44505702	DEL
chr18	44735277	44740561	DEL
chr18	45686841	45687121	DEL
chr18	45928064	45928470	DEL
chr18	46492052	46492357	DEL
chr18	47737180	47744425	DEL
chr18	47769971	47777292	DEL
chr18	49119259	49120357	DEL
chr18	50782863	50789644	DEL
chr18	51157172	51157474	DEL
chr18	52207003	52208924	DEL
chr18	52378772	52380381	DEL
chr18	53435527	53436604	DEL
chr18	53851608	53851829	DEL
chr18	53959989	53960954	DEL
chr18	55571980	55577940	DEL
chr18	55897039	55903202	DEL
chr18	55948011	55954061	DEL
chr18	56611256	56611421	DEL
chr18	56616653	56616810	DEL
chr18	58365352	58371673	DEL
chr18	58992832	58999274	DEL
chr18	59265124	59268163	DEL
chr18	60479373	60479597	DEL
chr18	61896462	61896667	DEL
chr18	61932975	61933241	DEL
chr18	63474865	63481337	DEL
chr18	63527162	63527405	DEL
chr18	63658541	63658938	DEL
chr18	64929128	64929292	DEL
chr18	65716275	65719403	DEL
chr18	66065246	66065418	DEL
chr18	66581256	66581475	DEL
chr18	67913680	67915616	DEL
chr18	68026083	68027366	DEL
chr18	68812395	68813271	DEL
chr18	68895935	68896863	DEL
chr18	69863873	69864091	DEL
chr18	70237923	70238299	DEL
chr18	70775316	70781875	DEL
chr18	71630431	71640979	DEL
chr18	73681308	73687568	DEL
chr18	75644980	75647437	DEL
chr18	76021193	76021423	DEL
chr18	77368357	77368543	DEL
chr18	78861436	78867949	DEL
chr18	79283107	79283883	DEL
chr18	79507394	79514269	DEL
chr18	79507394	79514272	DEL
chr18	79704038	79711199	DEL
chr18	80202507	80202703	DEL
chr18	83258590	83271319	DEL
chr18	83370142	83370349	DEL
chr18	83570587	83571151	DEL
chr18	84698543	84699314	DEL
chr18	84863136	84863301	DEL
chr18	85169832	85176652	DEL
chr18	85834580	85835358	DEL
chr18	85864074	85865074	DEL
chr18	87144024	87150442	DEL
chr18	87531873	87533605	DEL
chr18	87948141	87950759	DEL
chr18	88297164	88303753	DEL
chr18	88563386	88563570	DEL
chr19	4288217	4288378	DEL
chr19	6947570	6947767	DEL
chr19	8528206	8534695	DEL
chr19	10110298	10110572	DEL
chr19	11014686	11014883	DEL
chr19	13998521	14011507	DEL
chr19	15711728	15719949	DEL
chr19	16349805	16353454	DEL
chr19	18357726	18364264	DEL
chr19	18452250	18453820	DEL
chr19	22644221	22651681	DEL
chr19	25956119	25962905	DEL
chr19	26078186	26084712	DEL
chr19	28699341	28699536	DEL
chr19	29671544	29671861	DEL
chr19	30141648	30141839	DEL
chr19	31884534	31886994	DEL
chr19	32033364	32039750	DEL
chr19	32203156	32209628	DEL
chr19	32227990	32229185	DEL
chr19	32441863	32448961	DEL
chr19	34557898	34558737	DEL
chr19	35650167	35656997	DEL
chr19	38215203	38215420	DEL
chr19	38374953	38382089	DEL
chr19	38963421	38963618	DEL
chr19	42998303	43005060	DEL
chr19	43145007	43145197	DEL
chr19	43239078	43239890	DEL
chr19	43405883	43406793	DEL
chr19	44529154	44529350	DEL
chr19	48932351	48939050	DEL
chr19	50107871	50114438	DEL
chr19	50426270	50433119	DEL
chr19	51085897	51092368	DEL
chr19	51543858	51550026	DEL
chr19	51763522	51765394	DEL
chr19	52384551	52385645	DEL
chr19	53413512	53413699	DEL
chr19	54483300	54483701	DEL
chr19	56009235	56009849	DEL
chr19	57827108	57832505	DEL
chr19	58012592	58014498	DEL
chr19	59603211	59610503	DEL
chr19	59814044	59820224	DEL
chr2	4321689	4324673	DEL
chr2	5243928	5244180	DEL
chr2	5318699	5319224	DEL
chr2	7404072	7409351	DEL
chr2	7915777	7922257	DEL
chr2	8269435	8275628	DEL
chr2	9212589	9219397	DEL
chr2	10691576	10697850	DEL
chr2	12043200	12046428	DEL
chr2	12939090	12945712	DEL
chr2	14295769	14303554	DEL
chr2	14491297	14492985	DEL
chr2	14551011	14551204	DEL
chr2	14918266	14924476	DEL
chr2	15316906	15318543	DEL
chr2	15377120	15383697	DEL
chr2	16102422	16109239	DEL
chr2	17042602	17048840	DEL
chr2	18109280	18109469	DEL
chr2	18769527	18769757	DEL
chr2	19705505	19705902	DEL
chr2	21074941	21082020	DEL
chr2	21140197	21140955	DEL
chr2	21756540	21763582	DEL
chr2	22400559	22405559	DEL
chr2	25256677	25256903	DEL
chr2	26333220	26338473	DEL
chr2	27146085	27146539	DEL
chr2	33326526	33326695	DEL
chr2	34265609	34265859	DEL
chr2	34590361	34590593	DEL
chr2	34820481	34820681	DEL
chr2	35042383	35042785	DEL
chr2	35126838	35127068	DEL
chr2	35917296	35917440	DEL
chr2	36014552	36019240	DEL
chr2	37653725	37653922	DEL
chr2	38053722	38060752	DEL
chr2	38850388	38850574	DEL
chr2	39778575	39785650	DEL
chr2	39892656	39899017	DEL
chr2	39911268	39916132	DEL
chr2	39988949	39991701	DEL
chr2	39993095	39998311	DEL
chr2	40169944	40176153	DEL
chr2	40235595	40240657	DEL
chr2	40355821	40362566	DEL
chr2	41059390	41060760	DEL
chr2	41063622	41070167	DEL
chr2	41501556	41501762	DEL
chr2	42569705	42575988	DEL
chr2	44167996	44174645	DEL
chr2	44213563	44214975	DEL
chr2	44359041	44365496	DEL
chr2	46189613	46191406	DEL
chr2	47017292	47023646	DEL
chr2	47122493	47129524	DEL
chr2	47411207	47413097	DEL
chr2	47663432	47670114	DEL
chr2	49475278	49481603	DEL
chr2	49636391	49643362	DEL
chr2	50679584	50686704	DEL
chr2	51694558	51695557	DEL
chr2	53534498	53534968	DEL
chr2	53991265	53997651	DEL
chr2	54064897	54071395	DEL
chr2	55317897	55324240	DEL
chr2	55492223	55498444	DEL
chr2	55941381	55947911	DEL
chr2	57553109	57559482	DEL
chr2	58256778	58263228	DEL
chr2	58896557	58902555	DEL
chr2	59516948	59517180	DEL
chr2	59971503	59972545	DEL
chr2	60175016	60175186	DEL
chr2	61372218	61373048	DEL
chr2	62820554	62827138	DEL
chr2	63367958	63374565	DEL
chr2	63397251	63403912	DEL
chr2	64194031	64200433	DEL
chr2	64414795	64416157	DEL
chr2	65592418	65598349	DEL
chr2	66845073	66852265	DEL
chr2	67083583	67090756	DEL
chr2	67490270	67491007	DEL
chr2	68240112	68240329	DEL
chr2	68422341	68423215	DEL
chr2	68770359	68776770	DEL
chr2	69994333	69994536	DEL
chr2	70458931	70459702	DEL
chr2	71363876	71364088	DEL
chr2	74396329	74402593	DEL
chr2	74437676	74444916	DEL
chr2	75226866	75233596	DEL
chr2	75273750	75274260	DEL
chr2	76274105	76280386	DEL
chr2	76399639	76401335	DEL
chr2	76450565	76457146	DEL
chr2	77291025	77292937	DEL
chr2	78333218	78339573	DEL
chr2	79737244	79738851	DEL
chr2	79936639	79943972	DEL
chr2	80956501	80963960	DEL
chr2	80999379	81006189	DEL
chr2	81853070	81853334	DEL
chr2	82673778	82679774	DEL
chr2	82721967	82728454	DEL
chr2	83362334	83368533	DEL
chr2	84037717	84038100	DEL
chr2	87594162	87596677	DEL
chr2	87675650	87682407	DEL
chr2	88029025	88031658	DEL
chr2	88508244	88513742	DEL
chr2	89582572	89584105	DEL
chr2	91907869	91908079	DEL
chr2	94633423	94639497	DEL
chr2	94884501	94891397	DEL
chr2	95319402	95320671	DEL
chr2	96191511	96198489	DEL
chr2	96599303	96602795	DEL
chr2	97240094	97246559	DEL
chr2	98307393	98314075	DEL
chr2	98593271	98594610	DEL
chr2	98985268	98987470	DEL
chr2	99529472	99530876	DEL
chr2	99682872	99689176	DEL
chr2	100418385	100423279	DEL
chr2	101523776	101524791	DEL
chr2	102460682	102460870	DEL
chr2	102602841	102609715	DEL
chr2	103861515	103863381	DEL
chr2	107134087	107140895	DEL
chr2	107741769	107748157	DEL
chr2	107976814	107983446	DEL
chr2	108046824	108049776	DEL
chr2	109852006	109852597	DEL
chr2	110429015	110435900	DEL
chr2	110833141	110833333	DEL
chr2	112416678	112423141	DEL
chr2	114497487	114504067	DEL
chr2	115150312	115163165	DEL
chr2	116112039	116112261	DEL
chr2	117558136	117561043	DUP
chr2	117893196	117895570	DEL
chr2	118554765	118558381	DEL
chr2	120549174	120551930	DEL
chr2	123880153	123886630	DEL
chr2	124881132	124887363	DEL
chr2	125133389	125133779	DEL
chr2	126258424	126264623	DEL
chr2	126445468	126447346	DEL
chr2	126911675	126912181	DEL
chr2	126965002	126972127	DEL
chr2	127579124	127580895	DEL
chr2	128478231	128478767	DEL
chr2	131645483	131648293	DEL
chr2	132952521	132954407	DEL
chr2	133067730	133074766	DEL
chr2	135167079	135167939	DEL
chr2	137345710	137353013	DEL
chr2	137363451	137370018	DEL
chr2	138389013	138395519	DEL
chr2	138461757	138467547	DEL
chr2	138833636	138838034	DEL
chr2	139142059	139143259	DEL
chr2	139401612	139408019	DEL
chr2	141177300	141177501	DEL
chr2	141640490	141643393	DEL
chr2	141909278	141910195	DEL
chr2	142414049	142414366	DEL
chr2	142855693	142855880	DEL
chr2	143042651	143049268	DEL
chr2	143758270	143764772	DEL
chr2	145353204	145353289	DEL
chr2	146157423	146163746	DEL
chr2	146738133	146739233	DEL
chr2	147593272	147596084	DEL
chr2	148063012	148063210	DEL
chr2	149955508	149957809	DEL
chr2	150755361	150755549	DEL
chr2	151562704	151562910	DEL
chr2	154354262	154359593	DEL
chr2	156912739	156912912	DEL
chr2	156936588	156936777	DEL
chr2	157242704	157243214	DEL
chr2	157521618	157522093	DEL
chr2	158286276	158292851	DEL
chr2	158488958	158489876	DEL
chr2	159346121	159352630	DEL
chr2	159455338	159462438	DEL
chr2	161484215	161485288	DEL
chr2	162373528	162376792	DEL
chr2	163958213	163962842	DEL
chr2	166530651	166535131	DEL
chr2	171818031	171818531	DEL
chr2	172731174	172731386	DEL
chr2	178874887	178877138	DEL
chr2	179612459	179615028	DEL
chr3	6472310	6478901	DEL
chr3	7255574	7255900	DEL
chr3	10150087	10150888	DEL
chr3	10296624	10296804	DEL
chr3	11219245	11219447	DEL
chr3	11732664	11739723	DEL
chr3	11810424	11810612	DEL
chr3	12836906	12840034	DEL
chr3	14123734	14124580	DEL
chr3	14980711	14987603	DEL
chr3	15028456	15035083	DEL
chr3	15162035	15162318	DEL
chr3	16491384	16498004	DEL
chr3	16578296	16585202	DEL
chr3	17008624	17008830	DEL
chr3	18584629	18590831	DEL
chr3	18698335	18701211	DUP
chr3	18716952	18723345	DEL
chr3	19355850	19359429	DEL
chr3	20677464	20678060	DEL
chr3	20687990	20695326	DEL
chr3	20833520	20840034	DEL
chr3	22278917	22285111	DEL
chr3	22512829	22513138	DEL
chr3	22669609	22676103	DEL
chr3	23005005	23006959	DEL
chr3	23302039	23314787	DEL
chr3	24187172	24193543	DEL
chr3	24962458	24969099	DEL
chr3	24984658	24990985	DEL
chr3	25155118	25162399	DEL
chr3	25222518	25229099	DEL
chr3	25416846	25421520	DEL
chr3	25921580	25922528	DEL
chr3	27857684	27857856	DEL
chr3	28990938	28997509	DEL
chr3	29008053	29014254	DEL
chr3	29123690	29124477	DEL
chr3	29387338	29387876	DEL
chr3	29719475	29725984	DEL
chr3	29736428	29739319	DEL
chr3	30023943	30031518	DEL
chr3	30883461	30884650	DEL
chr3	31580959	31582627	DEL
chr3	32732155	32732386	DEL
chr3	35171518	35172029	DEL
chr3	38762400	38768883	DEL
chr3	39145649	39146823	DEL
chr3	39529495	39530394	DEL
chr3	39857715	39864074	DEL
chr3	40220372	40220597	DEL
chr3	40938898	40939034	DEL
chr3	42012605	42013205	DEL
chr3	42024637	42030875	DEL
chr3	44080259	44086909	DEL
chr3	44400697	44407614	DEL
chr3	46338267	46340181	DEL
chr3	48166586	48172938	DEL
chr3	49070951	49077308	DEL
chr3	51752497	51752692	DEL
chr3	53413425	53413594	DEL
chr3	54044165	54045470	DEL
chr3	55602776	55610392	DEL
chr3	56069646	56075926	DEL
chr3	57321872	57328070	DEL
chr3	58186678	58193332	DEL
chr3	58546862	58547159	DEL
chr3	61171690	61177973	DEL
chr3	61489071	61489256	DEL
chr3	61759830	61761089	DEL
chr3	62573394	62579831	DEL
chr3	62872994	62879683	DEL
chr3	62947781	62948031	DEL
chr3	63520393	63522160	DEL
chr3	64981042	64981863	DEL
chr3	65189334	65197525	DEL
chr3	65423142	65429585	DEL
chr3	66071399	66078077	DEL
chr3	66533417	66534404	DEL
chr3	66669950	66677378	DEL
chr3	66835732	66842482	DEL
chr3	68041866	68042137	DEL
chr3	68114456	68119602	DEL
chr3	69228641	69230497	DEL
chr3	70414915	70415788	DEL
chr3	70718631	70725116	DEL
chr3	70827189	70833660	DEL
chr3	71389788	71396028	DEL
chr3	72632947	72633079	DEL
chr3	73242782	73246111	DEL
chr3	73418480	73418671	DEL
chr3	74436571	74442674	DEL
chr3	74959709	74960928	DEL
chr3	75130870	75132840	DEL
chr3	76125713	76134235	DEL
chr3	77022940	77023458	DEL
chr3	77233641	77240073	DEL
chr3	77956549	77958561	DEL
chr3	78511607	78511804	DEL
chr3	78610416	78611132	DEL
chr3	78817193	78825227	DEL
chr3	78965454	78967217	DEL
chr3	79544491	79544769	DEL
chr3	79634123	79640805	DEL
chr3	80129380	80132922	DEL
chr3	80349259	80355766	DEL
chr3	80537213	80538232	DEL
chr3	81522586	81525028	DEL
chr3	81689559	81697894	DEL
chr3	83830276	83830481	DEL
chr3	84862077	84862276	DEL
chr3	85463645	85464327	DEL
chr3	88666366	88673493	DEL
chr3	89500413	89500590	DEL
chr3	92185371	92192575	DEL
chr3	95587885	95588070	DEL
chr3	97103697	97104104	DEL
chr3	99095009	99095229	DEL
chr3	99520163	99520612	DEL
chr3	99901654	99908051	DEL
chr3	101559727	101560141	DEL
chr3	102942267	102942466	DEL
chr3	103760899	103761480	DEL
chr3	103917594	103917802	DEL
chr3	104194026	104200642	DEL
chr3	104711293	104711555	DEL
chr3	104822315	104822525	DEL
chr3	105057756	105057975	DEL
chr3	105345307	105347378	DEL
chr3	105522897	105523104	DEL
chr3	108063484	108063702	DEL
chr3	108241941	108246794	DEL
chr3	108276485	108277428	DEL
chr3	109669007	109671128	DEL
chr3	110012465	110013797	DEL
chr3	112331834	112338332	DEL
chr3	112560417	112566662	DEL
chr3	117267035	117268956	DEL
chr3	119655885	119660019	DEL
chr3	119774091	119775445	DEL
chr3	120735024	120742502	DEL
chr3	121288993	121289512	DEL
chr3	122805160	122805883	DEL
chr3	123738768	123743507	DEL
chr3	125225608	125228778	DEL
chr3	125570941	125573621	DEL
chr3	126754085	126754643	DEL
chr3	128203519	128205089	DEL
chr3	128622136	128626424	DEL
chr3	129398951	129399417	DEL
chr3	131474912	131476093	DEL
chr3	131513913	131514924	DEL
chr3	131716133	131718839	DEL
chr3	133171085	133171651	DEL
chr3	133349563	133350950	DEL
chr3	135192996	135193516	DEL
chr3	135415412	135416211	DEL
chr3	136766121	136767995	DEL
chr3	137281576	137285916	DEL
chr3	137325440	137325880	DEL
chr3	138102055	138102276	DEL
chr3	139413527	139417889	DEL
chr3	140019937	140027064	DEL
chr3	140156625	140163537	DEL
chr3	140954851	140956824	DEL
chr3	143130288	143132941	DEL
chr3	145055261	145061800	DEL
chr3	146918787	146925028	DEL
chr3	147106890	147113836	DEL
chr3	152259379	152259568	DEL
chr3	152323119	152332218	DEL
chr3	153252034	153252301	DEL
chr3	153788081	153788983	DEL
chr3	153981036	153982394	DEL
chr3	154023453	154030243	DEL
chr3	154639525	154646713	DEL
chr3	155765672	155772499	DEL
chr3	156799543	156804762	DEL
chr4	5143171	5147414	DEL
chr4	5259473	5263713	DEL
chr4	6614877	6615064	DEL
chr4	7470857	7473814	DEL
chr4	8181114	8181308	DEL
chr4	8472452	8472929	DEL
chr4	8488170	8494644	DEL
chr4	9150444	9156665	DEL
chr4	10156529	10157366	DEL
chr4	10220289	10221461	DEL
chr4	10672446	10678993	DEL
chr4	10961833	10962073	DEL
chr4	11210200	11210393	DEL
chr4	11884525	11885540	DEL
chr4	12133135	12138154	DEL
chr4	12245382	12245515	DEL
chr4	12398234	12403690	DEL
chr4	12840141	12851504	DEL
chr4	13289038	13296613	DEL
chr4	15054426	15061097	DEL
chr4	15071502	15073252	DEL
chr4	15367635	15368276	DEL
chr4	15461791	15468031	DEL
chr4	17217234	17223929	DEL
chr4	19072735	19079089	DEL
chr4	21369888	21390867	DEL
chr4	21948098	21948686	DEL
chr4	22439589	22440231	DEL
chr4	23421300	23424006	DEL
chr4	24643477	24646224	DEL
chr4	25848218	25853920	DEL
chr4	26901974	26902998	DEL
chr4	27888057	27894549	DEL
chr4	29913516	29914365	DEL
chr4	30419723	30419958	DEL
chr4	30923560	30930249	DEL
chr4	31632376	31636746	DEL
chr4	32029666	32036931	DEL
chr4	34250147	34259238	DEL
chr4	35377323	35384462	DEL
chr4	35671701	35671899	DEL
chr4	35866768	35873788	DEL
chr4	36432027	36433054	DEL
chr4	36472100	36474398	DEL
chr4	36678622	36678845	DEL
chr4	37001940	37007943	DEL
chr4	37061657	37061846	DEL
chr4	37610988	37618020	DEL
chr4	38214489	38220904	DEL
chr4	39040401	39048182	DEL
chr4	39266354	39272645	DEL
chr4	39647364	39653864	DEL
chr4	39658322	39659377	DEL
chr4	41409201	41409366	DEL
chr4	43785857	43791576	DEL
chr4	44109484	44109682	DEL
chr4	47703414	47704677	DEL
chr4	49241812	49242621	DEL
chr4	50114427	50114793	DEL
chr4	50623584	50631168	DEL
chr4	51832687	51832851	DEL
chr4	52079580	52087617	DEL
chr4	52186989	52191455	DEL
chr4	53668402	53675930	DEL
chr4	54670169	54676888	DEL
chr4	58011947	58018241	DEL
chr4	58406488	58412890	DEL
chr4	63895482	63896128	DEL
chr4	64884045	64884805	DEL
chr4	65007809	65009018	DEL
chr4	65025919	65026135	DEL
chr4	65168001	65168269	DEL
chr4	66355012	66362121	DEL
chr4	66576739	66583009	DEL
chr4	67095419	67098096	DEL
chr4	67323443	67329697	DEL
chr4	67937677	67945767	DEL
chr4	68039687	68044768	DEL
chr4	68290069	68297155	DEL
chr4	72564144	72565705	DEL
chr4	72579091	72586102	DEL
chr4	73828734	73835076	DEL
chr4	75044861	75051219	DEL
chr4	75131356	75137854	DEL
chr4	75303209	75310206	DEL
chr4	75348729	75355850	DEL
chr4	75831504	75832003	DEL
chr4	76728673	76735349	DEL
chr4	79257250	79263495	DEL
chr4	79554295	79567726	DEL
chr4	79627859	79634294	DEL
chr4	80189623	80191664	DEL
chr4	80256813	80265622	DEL
chr4	80408860	80414548	DEL
chr4	80481325	80484605	DEL
chr4	80562981	80569455	DEL
chr4	80597059	80603268	DEL
chr4	80801223	80810439	DEL
chr4	81143223	81149914	DEL
chr4	81161757	81167976	DEL
chr4	81450392	81450564	DEL
chr4	81919444	81921564	DEL
chr4	82041172	82048081	DEL
chr4	82712430	82712626	DEL
chr4	84178158	84180051	DEL
chr4	84531585	84531774	DEL
chr4	85407251	85413633	DEL
chr4	85477186	85483708	DEL
chr4	85763553	85763748	DEL
chr4	85848890	85849105	DEL
chr4	86213809	86213949	DEL
chr4	86375462	86375652	DEL
chr4	86469123	86476634	DEL
chr4	86815131	86815325	DEL
chr4	87826785	87828620	DEL
chr4	88360813	88367442	DEL
chr4	89185204	89192302	DEL
chr4	93117203	93121777	DEL
chr4	94098932	94099193	DEL
chr4	94482635	94483248	DEL
chr4	96394820	96397604	DEL
chr4	96733087	96733323	DEL
chr4	98524867	98531957	DEL
chr4	98641179	98649141	DEL
chr4	98869497	98869683	DEL
chr4	99108810	99110652	DEL
chr4	99592878	99593084	DEL
chr4	99731154	99737864	DEL
chr4	100035370	100035777	DEL
chr4	101753575	101759939	DEL
chr4	101863127	101872140	DEL
chr4	102059482	102061399	DEL
chr4	102418742	102418896	DEL
chr4	102695577	102697073	DEL
chr4	102875576	102882899	DEL
chr4	103226525	103226950	DEL
chr4	103373706	103380130	DEL
chr4	103563235	103565258	DEL
chr4	103607854	103609575	DEL
chr4	104089708	104096408	DEL
chr4	104824636	104824688	DEL
chr4	104846633	104853593	DEL
chr4	105292512	105299421	DEL
chr4	105735236	105742065	DEL
chr4	107661228	107667550	DEL
chr4	108852843	108853053	DEL
chr4	110315469	110322170	DEL
chr4	110448466	110449689	DEL
chr4	111571734	111577196	DEL
chr4	111804236	111805694	DEL
chr4	111855758	111861988	DEL
chr4	113482866	113483754	DEL
chr4	116378797	116379250	DEL
chr4	116542490	116549072	DEL
chr4	116926296	116926493	DEL
chr4	117203220	117203410	DEL
chr4	117801785	117802006	DEL
chr4	119280511	119280722	DEL
chr4	119286404	119287338	DEL
chr4	120109471	120112936	DEL
chr4	120600156	120600348	DEL
chr4	128432552	128439744	DEL
chr4	129449929	129450250	DEL
chr4	132145804	132145993	DEL
chr4	132315385	132315622	DEL
chr4	133997544	133997788	DEL
chr4	134939265	134939465	DEL
chr4	135184395	135188797	DEL
chr4	136379144	136379506	DEL
chr4	138013982	138014202	DEL
chr4	138029715	138029969	DEL
chr4	147860570	147860768	DEL
chr4	147889448	147889666	DEL
chr4	149169847	149170050	DEL
chr4	152204118	152204365	DEL
chr4	153000732	153002040	DEL
chr4	154145993	154146196	DEL
chr4	154884417	154884702	DEL
chr4	155520258	155520504	DEL
chr5	3613373	3614497	DEL
chr5	3653124	3653480	DEL
chr5	4601277	4607710	DEL
chr5	4630364	4632920	DEL
chr5	5050053	5050279	DEL
chr5	5478387	5478652	DEL
chr5	5546017	5546225	DEL
chr5	5738972	5739162	DEL
chr5	5758673	5758981	DEL
chr5	6483420	6492285	DEL
chr5	6929285	6930833	DEL
chr5	9842736	9844917	DEL
chr5	11999370	11999603	DEL
chr5	13051732	13057973	DEL
chr5	13186416	13186543	DEL
chr5	13292662	13294963	DEL
chr5	13714929	13715433	DEL
chr5	14174059	14180667	DEL
chr5	14372414	14372602	DEL
chr5	14395456	14402009	DEL
chr5	15781450	15787829	DEL
chr5	16092206	16092414	DEL
chr5	16168985	16175760	DEL
chr5	16749682	16756306	DEL
chr5	16963620	16966354	DEL
chr5	17238257	17247256	DEL
chr5	17757668	17757904	DEL
chr5	18274923	18281741	DEL
chr5	18822983	18830399	DEL
chr5	19476583	19482894	DEL
chr5	20121193	20127628	DEL
chr5	20823586	20830549	DEL
chr5	23569983	23573409	DEL
chr5	24016291	24016490	DEL
chr5	25230699	25239670	DEL
chr5	26314523	26316388	DEL
chr5	29349468	29356723	DEL
chr5	30017346	30017615	DEL
chr5	30062695	30062926	DEL
chr5	31142308	31142509	DEL
chr5	31988621	31994953	DEL
chr5	32855501	32855697	DEL
chr5	33904127	33912281	DEL
chr5	34261993	34265540	DEL
chr5	34505820	34507444	DEL
chr5	35485100	35485494	DEL
chr5	37178546	37179197	DEL
chr5	37215596	37218642	DEL
chr5	37499280	37505788	DEL
chr5	38471462	38476006	DEL
chr5	39002009	39003026	DEL
chr5	39224791	39231973	DEL
chr5	39711129	39711389	DEL
chr5	39849360	39851169	DEL
chr5	40817529	40822445	DEL
chr5	42995943	43006695	DEL
chr5	43344973	43349595	DEL
chr5	45847746	45854677	DEL
chr5	46940523	46947770	DEL
chr5	47875881	47876151	DEL
chr5	47895540	47899873	DEL
chr5	49395436	49399055	DEL
chr5	50248142	50253252	DEL
chr5	50580610	50583350	DEL
chr5	52525363	52527426	DEL
chr5	52723673	52724172	DEL
chr5	53308115	53314114	DEL
chr5	53803708	53804884	DEL
chr5	54688918	54694932	DEL
chr5	54752171	54752372	DEL
chr5	55762190	55768517	DEL
chr5	57860015	57863509	DEL
chr5	58539786	58540021	DEL
chr5	59119418	59126752	DEL
chr5	59749965	59756189	DEL
chr5	61292775	61299859	DEL
chr5	62427490	62434045	DEL
chr5	62963673	62964915	DEL
chr5	63600384	63606627	DEL
chr5	64013168	64020861	DEL
chr5	67384197	67390899	DEL
chr5	67796383	67796781	DEL
chr5	68590065	68590255	DEL
chr5	69117215	69124629	DEL
chr5	69531447	69538455	DEL
chr5	70182730	70185866	DEL
chr5	71378748	71381240	DEL
chr5	71525629	71533781	DEL
chr5	71831837	71839780	DEL
chr5	72110128	72119632	DEL
chr5	73311866	73312067	DEL
chr5	75642573	75645480	DEL
chr5	76130888	76131058	DEL
chr5	76553070	76553321	DEL
chr5	76646700	76646939	DEL
chr5	77346428	77346629	DEL
chr5	78254939	78257725	DEL
chr5	78383013	78387188	DEL
chr5	80187168	80191334	DEL
chr5	80926810	80929170	DEL
chr5	81701918	81708363	DEL
chr5	82194302	82200880	DEL
chr5	82385193	82385902	DEL
chr5	82412111	82418325	DEL
chr5	82653681	82660157	DEL
chr5	83090280	83090515	DEL
chr5	84225799	84225989	DEL
chr5	85073874	85081175	DEL
chr5	85822674	85829051	DEL
chr5	86400955	86401202	DEL
chr5	87994912	87997385	DEL
chr5	88055587	88061884	DEL
chr5	90473051	90473918	DEL
chr5	90924808	90930450	DEL
chr5	91932177	91932497	DEL
chr5	92582665	92582824	DEL
chr5	92669669	92671479	DEL
chr5	96594134	96595311	DEL
chr5	97246855	97247706	DEL
chr5	97488108	97491252	DEL
chr5	97519714	97526184	DEL
chr5	99112448	99117806	DEL
chr5	99809084	99809293	DEL
chr5	103726891	103727107	DEL
chr5	103743486	103743642	DEL
chr5	107115532	107115755	DEL
chr5	108748018	108748456	DEL
chr5	110465590	110465835	DEL
chr5	112186974	112193460	DEL
chr5	114961358	114961548	DEL
chr5	115630150	115630347	DEL
chr5	119301774	119302013	DEL
chr5	119375284	119375491	DEL
chr5	123255460	123255876	DEL
chr5	123560523	123561387	DEL
chr5	123689246	123689495	DEL
chr5	127537959	127541831	DEL
chr5	127874918	127883100	DEL
chr5	129952972	129953176	DEL
chr5	131050290	131056905	DEL
chr5	131621353	131622034	DEL
chr5	131738311	131738840	DEL
chr5	132943075	132943265	DEL
chr5	133256426	133263206	DEL
chr5	133559845	133566550	DEL
chr5	135282321	135282508	DEL
chr5	135415195	135415382	DEL
chr5	139062072	139062327	DEL
chr5	139348313	139348529	DEL
chr5	144315903	144316084	DEL
chr5	145937832	145938100	DEL
chr5	147146698	147146848	DEL
chr5	149555634	149558452	DEL
chr5	151287410	151287558	DEL
chr6	5310892	5312746	DEL
chr6	5846601	5850877	DEL
chr6	6184726	6184913	DEL
chr6	6995014	6995229	DEL
chr6	7280441	7280863	DEL
chr6	7431567	7434331	DEL
chr6	8335092	8335390	DEL
chr6	8606911	8617365	DEL
chr6	8634802	8636389	DEL
chr6	9296174	9305057	DEL
chr6	10396795	10405678	DEL
chr6	10623065	10629808	DEL
chr6	11120423	11126757	DEL
chr6	11161469	11167844	DEL
chr6	11759128	11760093	DEL
chr6	12186591	12192809	DEL
chr6	12522579	12528864	DEL
chr6	13175525	13175758	DEL
chr6	14459754	14467107	DEL
chr6	16219196	16219553	DEL
chr6	18137697	18140990	DEL
chr6	18597290	18597457	DEL
chr6	19701028	19701872	DEL
chr6	19781283	19782982	DEL
chr6	20017563	20024303	DEL
chr6	21841482	21845586	DEL
chr6	22644765	22651975	DEL
chr6	24063095	24069600	DEL
chr6	24491729	24498494	DEL
chr6	25478284	25478454	DEL
chr6	25571777	25575678	DEL
chr6	25577491	25580957	DEL
chr6	25600101	25601688	DEL
chr6	25982792	25988867	DEL
chr6	26691745	26697981	DEL
chr6	26874933	26881451	DEL
chr6	32110058	32110633	DEL
chr6	33658988	33665433	DEL
chr6	34898769	34898978	DEL
chr6	35147472	35147670	DEL
chr6	35485420	35491811	DEL
chr6	35958766	35965084	DEL
chr6	36356816	36363310	DEL
chr6	38297491	38297724	DEL
chr6	38443410	38443671	DEL
chr6	38542426	38542625	DEL
chr6	39500913	39501125	DEL
chr6	39807629	39807837	DEL
chr6	40649890	40650274	DEL
chr6	40817530	40818296	DEL
chr6	41242847	41247341	DEL
chr6	41782909	41783725	DEL
chr6	44139852	44142579	DEL
chr6	44725044	44731518	DEL
chr6	44792919	44793301	DEL
chr6	45168130	45174792	DEL
chr6	45479674	45486378	DEL
chr6	46526709	46534851	DEL
chr6	46768708	46770734	DEL
chr6	47779347	47779557	DEL
chr6	48952199	48952346	DEL
chr6	49000456	49000657	DEL
chr6	49885122	49892867	DEL
chr6	51601090	51601326	DEL
chr6	53786505	53792998	DEL
chr6	55022325	55027173	DEL
chr6	55225575	55228763	DEL
chr6	56746791	56751137	DEL
chr6	61508134	61512536	DEL
chr6	63667476	63675281	DEL
chr6	63695161	63701383	DEL
chr6	64586701	64587860	DEL
chr6	65417752	65419899	DEL
chr6	66426554	66427572	DEL
chr6	66458568	66464560	DEL
chr6	67252899	67253157	DEL
chr6	67502036	67508712	DEL
chr6	71955386	71960773	DEL
chr6	72316948	72317154	DEL
chr6	73737237	73744466	DEL
chr6	75300862	75301288	DEL
chr6	75965980	75966947	DEL
chr6	77637088	77637590	DEL
chr6	79156617	79156880	DEL
chr6	80009241	80015851	DEL
chr6	80233211	80234752	DEL
chr6	80691275	80693057	DEL
chr6	81128987	81132577	DEL
chr6	81884799	81887001	DEL
chr6	84681548	84688306	DEL
chr6	85626071	85626259	DEL
chr6	87401994	87409256	DEL
chr6	92321493	92328471	DEL
chr6	94399175	94399914	DEL
chr6	94896892	94897383	DEL
chr6	95210118	95216607	DEL
[truncated: 488 more rows]
