# Supplementary material for: The role of copy-number variation in the reinforcement of sexual isolation between the two European subspecies of the house mouse
Source: Philos Trans R Soc Lond B Biol Sci. 2020 Jul 13;375(1806):20190540. doi: 10.1098/rstb.2019.0540 (PMC7423270; doi:10.1098/rstb.2019.0540)
Supplement: Table S5 : Choosiness-associated CNVs [file rstb20190540supp6.txt]

Supplementary Table S5: Choosiness-associated CNVs
start	chr	end	CNV_type	CNV_size	state*	association	frequency
4862527	chr1	4864631	DEL	choosy	non_IBS	choosy	fixed
5296167	chr1	5297039	DEL	choosy	non_IBS	choosy	fixed
6448976	chr1	6450920	DEL	choosy	non_IBS	choosy	fixed
7942651	chr1	7950162	DEL	choosy	non_IBS	choosy	fixed
8978673	chr1	8979458	DEL	choosy	non_IBS	choosy	fixed
9574452	chr1	9576058	DEL	choosy	non_IBS	choosy	fixed
10882235	chr1	10888707	DEL	choosy	non_IBS	choosy	fixed
11641399	chr1	11642205	DEL	choosy	non_IBS	choosy	fixed
13825135	chr1	13826570	DEL	choosy	non_IBS	choosy	fixed
14988566	chr1	14994975	DEL	choosy	non_IBS	choosy	fixed
17454988	chr1	17455942	DEL	choosy	non_IBS	choosy	fixed
25471843	chr1	25472567	DEL	choosy	non_IBS	choosy	fixed
30066686	chr1	30073442	DEL	choosy	non_IBS	choosy	fixed
37603887	chr1	37605850	DEL	choosy	non_IBS	choosy	fixed
39081184	chr1	39083946	DEL	choosy	non_IBS	choosy	fixed
51176909	chr1	51179491	DEL	choosy	non_IBS	choosy	fixed
52584420	chr1	52585713	DEL	choosy	non_IBS	choosy	fixed
53095126	chr1	53098387	DEL	choosy	non_IBS	choosy	fixed
56030121	chr1	56032104	DEL	choosy	non_IBS	choosy	fixed
56714377	chr1	56721187	DEL	choosy	non_IBS	choosy	fixed
62671150	chr1	62677577	DEL	choosy	non_IBS	choosy	fixed
70208707	chr1	70215159	DEL	choosy	non_IBS	choosy	fixed
70628939	chr1	70635564	DEL	choosy	non_IBS	choosy	fixed
78930487	chr1	78931293	DEL	choosy	non_IBS	choosy	fixed
85591233	chr1	85591548	DUP	choosy	non_IBS	choosy	fixed
85592237	chr1	85592689	DUP	choosy	non_IBS	choosy	fixed
93107367	chr1	93111818	DEL	choosy	non_IBS	choosy	fixed
96827422	chr1	96828309	DEL	choosy	non_IBS	choosy	fixed
106744056	chr1	106747328	DEL	choosy	IBS	choosy	fixed
107919950	chr1	107926445	DEL	choosy	non_IBS	choosy	fixed
111613431	chr1	111613981	DEL	choosy	non_IBS	choosy	fixed
122607751	chr1	122609875	DEL	choosy	non_IBS	choosy	fixed
125782451	chr1	125783852	DEL	choosy	non_IBS	choosy	fixed
136689426	chr1	136689655	DEL	choosy	non_IBS	choosy	fixed
146004339	chr1	146011335	DEL	choosy	non_IBS	choosy	fixed
154966623	chr1	154968550	DEL	choosy	non_IBS	choosy	fixed
156500169	chr1	156500446	DEL	choosy	non_IBS	choosy	fixed
161429132	chr1	161431493	DEL	choosy	non_IBS	choosy	fixed
166987741	chr1	166994076	DEL	choosy	non_IBS	choosy	fixed
169542409	chr1	169548894	DEL	choosy	non_IBS	choosy	fixed
175280389	chr1	175285413	DEL	choosy	non_IBS	choosy	fixed
185605080	chr1	185605355	DEL	choosy	non_IBS	choosy	fixed
187216518	chr1	187216734	DEL	choosy	non_IBS	choosy	fixed
191385358	chr1	191388384	DEL	choosy	IBS	choosy	unfixed
4147054	chr10	4147290	DEL	choosy	non_IBS	choosy	fixed
4351355	chr10	4351428	DEL	choosy	non_IBS	choosy	fixed
7749688	chr10	7751160	DEL	choosy	non_IBS	choosy	fixed
12978601	chr10	12978820	DEL	choosy	non_IBS	choosy	fixed
14592800	chr10	14593036	DEL	choosy	non_IBS	choosy	fixed
21410503	chr10	21411523	DEL	choosy	non_IBS	choosy	fixed
21727890	chr10	21736347	DEL	choosy	non_IBS	choosy	fixed
30776756	chr10	30777764	DEL	choosy	non_IBS	choosy	fixed
32642910	chr10	32645092	DEL	choosy	non_IBS	choosy	fixed
38258079	chr10	38264579	DEL	choosy	non_IBS	choosy	fixed
45111604	chr10	45113816	DEL	choosy	non_IBS	choosy	fixed
45737380	chr10	45739443	DEL	choosy	non_IBS	choosy	fixed
47617554	chr10	47628476	DEL	choosy	non_IBS	choosy	fixed
51172023	chr10	51172411	DEL	choosy	non_IBS	choosy	fixed
52052526	chr10	52058979	DEL	choosy	non_IBS	choosy	fixed
58815186	chr10	58815909	DEL	choosy	non_IBS	choosy	fixed
62909302	chr10	62909559	DEL	choosy	non_IBS	choosy	fixed
67925414	chr10	67927422	DEL	choosy	non_IBS	choosy	fixed
73193221	chr10	73195358	DEL	choosy	non_IBS	choosy	fixed
88664626	chr10	88664816	DEL	choosy	non_IBS	choosy	fixed
90550961	chr10	90552577	DEL	choosy	non_IBS	choosy	fixed
93785351	chr10	93792836	DEL	choosy	non_IBS	choosy	fixed
95317121	chr10	95318362	DEL	choosy	non_IBS	choosy	fixed
96667663	chr10	96674192	DEL	choosy	non_IBS	choosy	fixed
97213925	chr10	97214111	DEL	choosy	non_IBS	choosy	fixed
103655069	chr10	103661786	DEL	choosy	non_IBS	choosy	fixed
114055612	chr10	114062004	DEL	choosy	IBS	choosy	fixed
115036128	chr10	115042783	DEL	choosy	non_IBS	choosy	fixed
116741725	chr10	116743002	DEL	choosy	non_IBS	choosy	fixed
123490538	chr10	123497167	DEL	choosy	non_IBS	choosy	fixed
126164981	chr10	126165997	DEL	choosy	non_IBS	choosy	fixed
3356531	chr11	3356736	DEL	choosy	non_IBS	choosy	fixed
13993410	chr11	13994119	DEL	choosy	non_IBS	choosy	fixed
15729189	chr11	15735662	DEL	choosy	non_IBS	choosy	fixed
16434686	chr11	16434895	DEL	choosy	IBS	choosy	fixed
16543344	chr11	16545293	DEL	choosy	non_IBS	choosy	fixed
19934468	chr11	19934666	DEL	choosy	IBS	choosy	unfixed
23218582	chr11	23225764	DEL	choosy	non_IBS	choosy	fixed
23607519	chr11	23607782	DEL	choosy	non_IBS	choosy	fixed
27064880	chr11	27065752	DEL	choosy	non_IBS	choosy	fixed
56800450	chr11	56807362	DEL	choosy	non_IBS	choosy	fixed
72342658	chr11	72342997	DEL	choosy	non_IBS	choosy	fixed
76548803	chr11	76558051	DEL	choosy	non_IBS	choosy	fixed
78296224	chr11	78296454	DEL	choosy	non_IBS	choosy	fixed
86526665	chr11	86526879	DEL	choosy	non_IBS	choosy	fixed
95733249	chr11	95733465	DEL	choosy	non_IBS	choosy	fixed
101493621	chr11	101493881	DEL	choosy	non_IBS	choosy	fixed
108105841	chr11	108112534	DEL	choosy	non_IBS	choosy	fixed
110019591	chr11	110024512	DEL	choosy	non_IBS	choosy	fixed
114705949	chr11	114706226	DEL	choosy	non_IBS	choosy	fixed
120762783	chr11	120764461	DEL	choosy	non_IBS	choosy	fixed
11793945	chr12	11794354	DEL	choosy	non_IBS	choosy	fixed
15368735	chr12	15370279	DEL	choosy	non_IBS	choosy	fixed
15378520	chr12	15385128	DEL	choosy	IBS	choosy	fixed
38047610	chr12	38055032	DEL	choosy	non_IBS	choosy	fixed
40734427	chr12	40734656	DEL	choosy	non_IBS	choosy	fixed
43724226	chr12	43730685	DEL	choosy	non_IBS	choosy	fixed
44365422	chr12	44367243	DEL	choosy	non_IBS	choosy	fixed
47250190	chr12	47250585	DEL	choosy	IBS	choosy	unfixed
47417698	chr12	47418042	DEL	choosy	non_IBS	choosy	fixed
48842951	chr12	48849672	DEL	choosy	non_IBS	choosy	fixed
56911072	chr12	56913993	DEL	choosy	non_IBS	choosy	fixed
62226784	chr12	62232365	DEL	choosy	non_IBS	choosy	fixed
68617079	chr12	68617591	DEL	choosy	non_IBS	choosy	fixed
91139744	chr12	91142762	DEL	choosy	IBS	choosy	fixed
93317501	chr12	93323834	DEL	choosy	non_IBS	choosy	fixed
101771802	chr12	101772406	DEL	choosy	non_IBS	choosy	fixed
110862685	chr12	110862907	DEL	choosy	non_IBS	choosy	fixed
113208231	chr12	113208503	DEL	choosy	non_IBS	choosy	fixed
116540951	chr12	116547621	DEL	choosy	non_IBS	choosy	fixed
8761844	chr13	8767385	DEL	choosy	non_IBS	choosy	fixed
15027176	chr13	15033633	DEL	choosy	non_IBS	choosy	fixed
19059249	chr13	19065767	DEL	choosy	non_IBS	choosy	fixed
44161757	chr13	44163371	DEL	choosy	non_IBS	choosy	fixed
47739955	chr13	47746560	DEL	choosy	non_IBS	choosy	fixed
75760227	chr13	75761130	DEL	choosy	non_IBS	choosy	fixed
77598203	chr13	77605320	DEL	choosy	non_IBS	choosy	fixed
81452842	chr13	81459188	DEL	choosy	non_IBS	choosy	fixed
84867720	chr13	84869514	DEL	choosy	non_IBS	choosy	fixed
86627578	chr13	86630692	DEL	choosy	non_IBS	choosy	fixed
87253515	chr13	87253710	DEL	choosy	non_IBS	choosy	fixed
92152857	chr13	92153374	DEL	choosy	non_IBS	choosy	fixed
95124242	chr13	95124512	DEL	choosy	non_IBS	choosy	fixed
96279154	chr13	96279455	DEL	choosy	non_IBS	choosy	unfixed
99901622	chr13	99903526	DEL	choosy	non_IBS	choosy	fixed
100921327	chr13	100927962	DEL	choosy	non_IBS	choosy	fixed
105709264	chr13	105715757	DEL	choosy	non_IBS	choosy	fixed
109761771	chr13	109768592	DEL	choosy	non_IBS	choosy	fixed
110153143	chr13	110153664	DEL	choosy	non_IBS	choosy	fixed
110421201	chr13	110421566	DEL	choosy	non_IBS	choosy	fixed
114516184	chr13	114516418	DEL	choosy	non_IBS	choosy	fixed
117372744	chr13	117378200	DEL	choosy	non_IBS	choosy	fixed
8088224	chr14	8088567	DEL	choosy	non_IBS	choosy	fixed
16778257	chr14	16779881	DEL	choosy	non_IBS	choosy	fixed
17594087	chr14	17598471	DEL	choosy	non_IBS	choosy	fixed
23016881	chr14	23023195	DEL	choosy	non_IBS	choosy	fixed
25727813	chr14	25734349	DEL	choosy	non_IBS	choosy	fixed
32033171	chr14	32034270	DEL	choosy	non_IBS	choosy	fixed
34157922	chr14	34159356	DEL	choosy	non_IBS	choosy	fixed
35432379	chr14	35439725	DEL	choosy	non_IBS	choosy	fixed
60350835	chr14	60357479	DEL	choosy	non_IBS	choosy	fixed
65128841	chr14	65135247	DEL	choosy	non_IBS	choosy	fixed
71121156	chr14	71126702	DEL	choosy	non_IBS	choosy	fixed
73673758	chr14	73680048	DEL	choosy	non_IBS	choosy	fixed
85323875	chr14	85325678	DEL	choosy	IBS	choosy	fixed
94981309	chr14	94987815	DEL	choosy	non_IBS	choosy	fixed
95561519	chr14	95568649	DEL	choosy	non_IBS	choosy	fixed
104735586	chr14	104736173	DEL	choosy	non_IBS	choosy	fixed
110079211	chr14	110089216	DEL	choosy	non_IBS	choosy	fixed
111903107	chr14	111909948	DEL	choosy	non_IBS	choosy	fixed
116464231	chr14	116465204	DEL	choosy	non_IBS	choosy	fixed
116465436	chr14	116471932	DEL	choosy	non_IBS	choosy	fixed
118164959	chr14	118168610	DEL	choosy	non_IBS	choosy	fixed
118962912	chr14	118964544	DEL	choosy	non_IBS	choosy	fixed
17155716	chr15	17169670	DEL	choosy	non_IBS	choosy	fixed
18343276	chr15	18346398	DEL	choosy	non_IBS	choosy	fixed
33887973	chr15	33888181	DEL	choosy	IBS	choosy	fixed
36287897	chr15	36288644	DEL	choosy	IBS	choosy	fixed
37744296	chr15	37744808	DEL	choosy	non_IBS	choosy	fixed
39695217	chr15	39703989	DEL	choosy	non_IBS	choosy	fixed
42498000	chr15	42498361	DEL	choosy	non_IBS	choosy	fixed
55670056	chr15	55676180	DEL	choosy	non_IBS	choosy	fixed
56022735	chr15	56022924	DEL	choosy	non_IBS	choosy	fixed
61078005	chr15	61084180	DEL	choosy	non_IBS	choosy	fixed
73873108	chr15	73880329	DEL	choosy	non_IBS	choosy	fixed
90444654	chr15	90445891	DEL	choosy	non_IBS	choosy	fixed
90636439	chr15	90643622	DEL	choosy	non_IBS	choosy	fixed
90776414	chr15	90776835	DEL	choosy	non_IBS	choosy	fixed
94372983	chr15	94379551	DEL	choosy	non_IBS	choosy	fixed
100822044	chr15	100822269	DEL	choosy	non_IBS	choosy	unfixed
5313628	chr16	5313941	DEL	choosy	non_IBS	choosy	fixed
7460724	chr16	7463605	DEL	choosy	non_IBS	choosy	fixed
9226176	chr16	9228059	DEL	choosy	IBS	choosy	fixed
13564259	chr16	13564452	DEL	choosy	non_IBS	choosy	fixed
14333841	chr16	14341025	DEL	choosy	non_IBS	choosy	fixed
17392100	chr16	17392496	DEL	choosy	non_IBS	choosy	fixed
19370144	chr16	19376408	DEL	choosy	non_IBS	choosy	fixed
28653124	chr16	28654916	DEL	choosy	IBS	choosy	fixed
28822285	chr16	28823568	DEL	choosy	non_IBS	choosy	fixed
33868215	chr16	33868420	DEL	choosy	non_IBS	choosy	fixed
38714311	chr16	38721476	DEL	choosy	non_IBS	choosy	fixed
40659952	chr16	40666764	DEL	choosy	non_IBS	choosy	unfixed
44004379	chr16	44004575	DEL	choosy	IBS	choosy	fixed
46275339	chr16	46280656	DEL	choosy	non_IBS	choosy	fixed
48426493	chr16	48426986	DEL	choosy	IBS	choosy	fixed
48832283	chr16	48833185	DEL	choosy	non_IBS	choosy	fixed
53530138	chr16	53536778	DEL	choosy	non_IBS	choosy	fixed
59334683	chr16	59342082	DEL	choosy	non_IBS	choosy	fixed
63908359	chr16	63914581	DEL	choosy	non_IBS	choosy	fixed
71470043	chr16	71476481	DEL	choosy	non_IBS	choosy	fixed
72451648	chr16	72452125	DEL	choosy	non_IBS	choosy	fixed
76271156	chr16	76273035	DEL	choosy	non_IBS	choosy	fixed
76490599	chr16	76496975	DEL	choosy	non_IBS	choosy	fixed
78565668	chr16	78572176	DEL	choosy	non_IBS	choosy	fixed
78607195	chr16	78615065	DEL	choosy	non_IBS	choosy	fixed
82912167	chr16	82918922	DEL	choosy	non_IBS	choosy	fixed
86450035	chr16	86451008	DEL	choosy	non_IBS	choosy	fixed
87560352	chr16	87561582	DEL	choosy	non_IBS	choosy	fixed
88392246	chr16	88392872	DEL	choosy	non_IBS	choosy	fixed
88965176	chr16	88969103	DEL	choosy	non_IBS	choosy	fixed
89137954	chr16	89139307	DEL	choosy	non_IBS	choosy	unfixed
89371246	chr16	89372555	DEL	choosy	non_IBS	choosy	fixed
89431770	chr16	89434789	DEL	choosy	non_IBS	choosy	unfixed
95782378	chr16	95788936	DEL	choosy	non_IBS	choosy	fixed
97091013	chr16	97093004	DEL	choosy	non_IBS	choosy	fixed
8331250	chr17	8337641	DEL	choosy	non_IBS	choosy	fixed
14757736	chr17	14763936	DEL	choosy	non_IBS	choosy	fixed
27258817	chr17	27259241	DEL	choosy	non_IBS	choosy	fixed
33054663	chr17	33058066	DEL	choosy	non_IBS	choosy	fixed
34108757	chr17	34108989	DEL	choosy	non_IBS	choosy	fixed
36007143	chr17	36014243	DEL	choosy	IBS	choosy	fixed
37191168	chr17	37192415	DEL	choosy	non_IBS	choosy	fixed
39126279	chr17	39129905	DEL	choosy	non_IBS	choosy	fixed
45103327	chr17	45110927	DEL	choosy	non_IBS	choosy	fixed
49441163	chr17	49448707	DEL	choosy	non_IBS	choosy	fixed
51691936	chr17	51692845	DEL	choosy	non_IBS	choosy	fixed
58000165	chr17	58000392	DUP	choosy	non_IBS	choosy	fixed
65749540	chr17	65749743	DEL	choosy	non_IBS	choosy	fixed
69879767	chr17	69880172	DEL	choosy	non_IBS	choosy	fixed
73318567	chr17	73320514	DEL	choosy	non_IBS	choosy	fixed
74532368	chr17	74532568	DEL	choosy	non_IBS	choosy	fixed
79641443	chr17	79648047	DEL	choosy	non_IBS	choosy	fixed
82849977	chr17	82853091	DEL	choosy	non_IBS	choosy	fixed
86202406	chr17	86202911	DEL	choosy	non_IBS	choosy	fixed
89968759	chr17	89971493	DEL	choosy	non_IBS	choosy	fixed
91489793	chr17	91496044	DEL	choosy	non_IBS	choosy	fixed
4195180	chr18	4199415	DEL	choosy	non_IBS	choosy	fixed
9111535	chr18	9117932	DEL	choosy	non_IBS	choosy	fixed
24811639	chr18	24811984	DEL	choosy	non_IBS	choosy	unfixed
25158705	chr18	25158911	DEL	choosy	non_IBS	choosy	fixed
45310198	chr18	45314307	DEL	choosy	IBS	choosy	fixed
57007807	chr18	57014286	DEL	choosy	non_IBS	choosy	fixed
57239755	chr18	57240425	DEL	choosy	non_IBS	choosy	fixed
70905083	chr18	70905259	DEL	choosy	non_IBS	choosy	fixed
75549392	chr18	75551405	DEL	choosy	non_IBS	choosy	fixed
76601826	chr18	76602350	DEL	choosy	non_IBS	choosy	fixed
77367087	chr18	77367974	DEL	choosy	non_IBS	choosy	fixed
78131041	chr18	78132606	DEL	choosy	non_IBS	choosy	fixed
86236440	chr18	86237523	DEL	choosy	IBS	choosy	fixed
90577986	chr18	90578260	DEL	choosy	non_IBS	choosy	fixed
54810707	chr19	54813006	DEL	choosy	IBS	choosy	unfixed
24395395	chr2	24395596	DEL	choosy	non_IBS	choosy	unfixed
42112035	chr2	42112382	DEL	choosy	IBS	choosy	fixed
50314221	chr2	50315294	DEL	choosy	non_IBS	choosy	fixed
77855458	chr2	77856968	DEL	choosy	non_IBS	choosy	fixed
128112659	chr2	128113469	DEL	choosy	non_IBS	choosy	fixed
145451070	chr2	145451794	DEL	choosy	non_IBS	choosy	fixed
3015870	chr3	3015943	DEL	choosy	non_IBS	choosy	fixed
7311143	chr3	7317592	DEL	choosy	non_IBS	choosy	fixed
12863041	chr3	12867051	DEL	choosy	non_IBS	choosy	fixed
18431265	chr3	18437531	DEL	choosy	non_IBS	choosy	fixed
22413422	chr3	22422826	DEL	choosy	IBS	choosy	fixed
22621383	chr3	22627961	DEL	choosy	non_IBS	choosy	fixed
22664849	chr3	22665488	DEL	choosy	non_IBS	choosy	fixed
22689773	chr3	22696144	DEL	choosy	non_IBS	choosy	fixed
22715300	chr3	22721877	DEL	choosy	non_IBS	choosy	fixed
22949037	chr3	22955472	DEL	choosy	non_IBS	choosy	fixed
26900247	chr3	26906461	DEL	choosy	non_IBS	choosy	fixed
33105690	chr3	33105900	DEL	choosy	IBS	choosy	fixed
43946919	chr3	43948104	DEL	choosy	non_IBS	choosy	fixed
46170479	chr3	46173465	DEL	choosy	non_IBS	choosy	fixed
47591781	chr3	47598214	DEL	choosy	non_IBS	choosy	fixed
48286482	chr3	48286804	DEL	choosy	non_IBS	choosy	fixed
51207691	chr3	51208164	DEL	choosy	non_IBS	choosy	fixed
58852161	chr3	58859082	DEL	choosy	non_IBS	choosy	fixed
62736244	chr3	62742913	DEL	choosy	non_IBS	choosy	fixed
62888906	chr3	62889311	DEL	choosy	non_IBS	choosy	fixed
66226268	chr3	66233359	DEL	choosy	non_IBS	choosy	fixed
71428136	chr3	71432689	DEL	choosy	non_IBS	choosy	fixed
72044742	chr3	72046010	DEL	choosy	non_IBS	choosy	fixed
74983095	chr3	74988423	DEL	choosy	non_IBS	choosy	fixed
76431730	chr3	76431963	DEL	choosy	non_IBS	choosy	fixed
77597299	chr3	77604180	DEL	choosy	non_IBS	choosy	fixed
78362052	chr3	78362263	DEL	choosy	non_IBS	choosy	fixed
85622278	chr3	85629391	DEL	choosy	non_IBS	choosy	unfixed
90576369	chr3	90577921	DEL	choosy	IBS	choosy	fixed
100125468	chr3	100132458	DEL	choosy	non_IBS	choosy	fixed
104274459	chr3	104274658	DEL	choosy	non_IBS	choosy	fixed
116321459	chr3	116321991	DEL	choosy	non_IBS	choosy	fixed
123580404	chr3	123580802	DEL	choosy	non_IBS	choosy	unfixed
123941647	chr3	123947810	DEL	choosy	non_IBS	choosy	fixed
124032246	chr3	124045846	DEL	choosy	non_IBS	choosy	fixed
125545902	chr3	125545974	DEL	choosy	non_IBS	choosy	fixed
125902792	chr3	125908969	DEL	choosy	non_IBS	choosy	fixed
127449605	chr3	127449832	DEL	choosy	non_IBS	choosy	fixed
130774266	chr3	130780740	DEL	choosy	non_IBS	choosy	fixed
137228919	chr3	137232490	DEL	choosy	non_IBS	choosy	fixed
137772275	chr3	137772477	DEL	choosy	non_IBS	choosy	fixed
144398959	chr3	144399241	DEL	choosy	non_IBS	choosy	fixed
144646239	chr3	144646595	DEL	choosy	IBS	choosy	unfixed
149771502	chr3	149772550	DEL	choosy	IBS	choosy	fixed
151377958	chr3	151379029	DEL	choosy	non_IBS	choosy	fixed
152801471	chr3	152808951	DEL	choosy	non_IBS	choosy	fixed
155635881	chr3	155637393	DEL	choosy	non_IBS	choosy	fixed
155745621	chr3	155746154	DEL	choosy	IBS	choosy	unfixed
156177962	chr3	156182562	DEL	choosy	non_IBS	choosy	fixed
158720535	chr3	158722011	DEL	choosy	non_IBS	choosy	fixed
4608564	chr4	4609894	DEL	choosy	non_IBS	choosy	fixed
6927979	chr4	6928257	DEL	choosy	non_IBS	choosy	fixed
9493816	chr4	9500278	DEL	choosy	non_IBS	choosy	fixed
18726152	chr4	18726878	DEL	choosy	non_IBS	choosy	fixed
18727357	chr4	18729507	DEL	choosy	non_IBS	choosy	fixed
21281263	chr4	21287990	DEL	choosy	non_IBS	choosy	fixed
24844147	chr4	24845100	DEL	choosy	non_IBS	choosy	fixed
28516000	chr4	28516208	DEL	choosy	non_IBS	choosy	fixed
30765557	chr4	30767357	DEL	choosy	non_IBS	choosy	fixed
34443001	chr4	34449644	DEL	choosy	non_IBS	choosy	fixed
35536160	chr4	35542944	DEL	choosy	non_IBS	choosy	fixed
36584905	chr4	36585570	DEL	choosy	non_IBS	choosy	fixed
36769503	chr4	36773263	DEL	choosy	non_IBS	choosy	fixed
39293001	chr4	39293488	DEL	choosy	non_IBS	choosy	unfixed
40504245	chr4	40504974	DEL	choosy	non_IBS	choosy	fixed
41142488	chr4	41142701	DEL	choosy	IBS	choosy	fixed
43146294	chr4	43146628	DEL	choosy	non_IBS	choosy	unfixed
50190967	chr4	50197392	DEL	choosy	non_IBS	choosy	fixed
51727519	chr4	51730006	DUP	choosy	non_IBS	choosy	fixed
51871448	chr4	51879922	DEL	choosy	non_IBS	choosy	fixed
59555996	chr4	59557510	DEL	choosy	non_IBS	choosy	fixed
69158070	chr4	69164581	DEL	choosy	non_IBS	choosy	fixed
69913455	chr4	69919580	DEL	choosy	non_IBS	choosy	fixed
76207747	chr4	76215138	DEL	choosy	IBS	choosy	fixed
83142373	chr4	83142576	DEL	choosy	non_IBS	choosy	fixed
91395466	chr4	91397593	DEL	choosy	IBS	choosy	fixed
91487423	chr4	91493688	DEL	choosy	non_IBS	choosy	fixed
94791576	chr4	94798311	DEL	choosy	non_IBS	choosy	fixed
94912611	chr4	94919641	DEL	choosy	non_IBS	choosy	fixed
95254254	chr4	95262739	DEL	choosy	non_IBS	choosy	fixed
99095793	chr4	99097442	DEL	choosy	non_IBS	choosy	fixed
107582065	chr4	107584786	DEL	choosy	non_IBS	choosy	fixed
123024710	chr4	123024913	DEL	choosy	non_IBS	choosy	fixed
130365451	chr4	130365722	DEL	choosy	non_IBS	choosy	fixed
134595621	chr4	134595820	DEL	choosy	non_IBS	choosy	fixed
148741582	chr4	148741846	DEL	choosy	non_IBS	choosy	fixed
155616500	chr4	155616718	DEL	choosy	non_IBS	choosy	fixed
6590834	chr5	6593583	DEL	choosy	non_IBS	choosy	fixed
7409430	chr5	7410251	DEL	choosy	non_IBS	choosy	fixed
9190684	chr5	9196889	DEL	choosy	non_IBS	choosy	fixed
14377054	chr5	14383096	DEL	choosy	non_IBS	choosy	fixed
19956440	chr5	19962999	DEL	choosy	non_IBS	choosy	fixed
26176583	chr5	26177853	DEL	choosy	non_IBS	choosy	fixed
28601273	chr5	28610928	DEL	choosy	non_IBS	choosy	fixed
42792438	chr5	42792996	DEL	choosy	non_IBS	choosy	fixed
45970961	chr5	45973547	DEL	choosy	non_IBS	choosy	fixed
49431365	chr5	49431868	DEL	choosy	non_IBS	choosy	fixed
79976893	chr5	79977122	DEL	choosy	non_IBS	choosy	fixed
84089050	chr5	84090191	DEL	choosy	non_IBS	choosy	fixed
91055400	chr5	91061917	DEL	choosy	non_IBS	choosy	fixed
98909375	chr5	98915950	DEL	choosy	non_IBS	choosy	fixed
122076913	chr5	122077604	DEL	choosy	non_IBS	choosy	fixed
123963274	chr5	123963472	DEL	choosy	non_IBS	choosy	fixed
125174312	chr5	125174503	DEL	choosy	non_IBS	choosy	fixed
129596017	chr5	129596302	DEL	choosy	non_IBS	choosy	fixed
133697753	chr5	133703893	DEL	choosy	IBS	choosy	unfixed
135031750	chr5	135031979	DEL	choosy	non_IBS	choosy	fixed
146741688	chr5	146748165	DEL	choosy	non_IBS	choosy	fixed
150714859	chr5	150715081	DEL	choosy	non_IBS	choosy	fixed
10835135	chr6	10840694	DEL	choosy	non_IBS	choosy	fixed
11406383	chr6	11407644	DEL	choosy	non_IBS	choosy	fixed
13671595	chr6	13672266	DEL	choosy	non_IBS	choosy	fixed
14887662	chr6	14888204	DEL	choosy	non_IBS	choosy	fixed
20803176	chr6	20803951	DEL	choosy	non_IBS	choosy	fixed
23795387	chr6	23796620	DEL	choosy	non_IBS	choosy	unfixed
26604921	chr6	26611331	DEL	choosy	non_IBS	choosy	fixed
36141630	chr6	36146249	DEL	choosy	IBS	choosy	fixed
36433112	chr6	36433768	DEL	choosy	non_IBS	choosy	fixed
36939449	chr6	36939832	DEL	choosy	non_IBS	choosy	fixed
37455390	chr6	37455607	DEL	choosy	non_IBS	choosy	fixed
40535462	chr6	40541931	DEL	choosy	non_IBS	choosy	fixed
41152378	chr6	41155111	DEL	choosy	non_IBS	choosy	fixed
41197145	chr6	41202118	DEL	choosy	non_IBS	choosy	fixed
60910408	chr6	60916977	DEL	choosy	non_IBS	choosy	fixed
62878090	chr6	62884316	DEL	choosy	non_IBS	choosy	fixed
64065613	chr6	64070803	DEL	choosy	IBS	choosy	fixed
78352736	chr6	78359661	DEL	choosy	non_IBS	choosy	fixed
78395378	chr6	78403704	DEL	choosy	non_IBS	choosy	fixed
82255907	chr6	82262711	DEL	choosy	non_IBS	choosy	fixed
87194977	chr6	87201403	DEL	choosy	non_IBS	choosy	unfixed
90312783	chr6	90315652	DEL	choosy	non_IBS	choosy	fixed
94304733	chr6	94304930	DEL	choosy	non_IBS	choosy	fixed
95794306	chr6	95800795	DEL	choosy	non_IBS	choosy	fixed
102981194	chr6	102981860	DEL	choosy	non_IBS	choosy	unfixed
107284234	chr6	107290462	DEL	choosy	non_IBS	choosy	fixed
127095337	chr6	127100497	DEL	choosy	non_IBS	choosy	fixed
134667119	chr6	134667427	DEL	choosy	non_IBS	choosy	fixed
135454482	chr6	135456894	DEL	choosy	non_IBS	choosy	fixed
137227666	chr6	137234092	DEL	choosy	non_IBS	choosy	fixed
139483395	chr6	139483488	DEL	choosy	non_IBS	choosy	fixed
16772433	chr7	16772737	DEL	choosy	IBS	choosy	unfixed
29444470	chr7	29444544	DEL	choosy	non_IBS	choosy	fixed
45254269	chr7	45255301	DEL	choosy	IBS	choosy	fixed
52659003	chr7	52659259	DEL	choosy	non_IBS	choosy	fixed
68807248	chr7	68807917	DEL	choosy	non_IBS	choosy	fixed
75973331	chr7	75979843	DEL	choosy	non_IBS	choosy	fixed
84121406	chr7	84121756	DEL	choosy	non_IBS	choosy	fixed
85985387	chr7	85987300	DEL	choosy	non_IBS	choosy	fixed
86405274	chr7	86405686	DEL	choosy	non_IBS	choosy	unfixed
92568622	chr7	92568807	DEL	choosy	non_IBS	choosy	fixed
94292935	chr7	94299387	DEL	choosy	non_IBS	choosy	fixed
100296766	chr7	100297006	DEL	choosy	IBS	choosy	fixed
102804709	chr7	102805293	DEL	choosy	non_IBS	choosy	fixed
102846865	chr7	102847111	DEL	choosy	non_IBS	choosy	fixed
114705190	chr7	114706243	DEL	choosy	non_IBS	choosy	fixed
115768480	chr7	115774779	DEL	choosy	non_IBS	choosy	fixed
131487425	chr7	131494807	DEL	choosy	non_IBS	choosy	fixed
144156333	chr7	144157729	DEL	choosy	non_IBS	choosy	fixed
7895116	chr8	7901524	DEL	choosy	non_IBS	choosy	fixed
8088249	chr8	8090346	DEL	choosy	non_IBS	choosy	fixed
16138076	chr8	16144228	DEL	choosy	non_IBS	choosy	unfixed
17964194	chr8	17970347	DEL	choosy	non_IBS	choosy	fixed
18041374	chr8	18043039	DEL	choosy	non_IBS	choosy	fixed
18648250	chr8	18648485	DEL	choosy	non_IBS	choosy	fixed
19425716	chr8	19426073	DEL	choosy	non_IBS	choosy	fixed
27586800	chr8	27593046	DEL	choosy	non_IBS	choosy	fixed
31505608	chr8	31512037	DEL	choosy	non_IBS	choosy	fixed
31559153	chr8	31559574	DEL	choosy	non_IBS	choosy	fixed
32796555	chr8	32796771	DEL	choosy	non_IBS	choosy	fixed
36672415	chr8	36672605	DEL	choosy	non_IBS	choosy	fixed
62156362	chr8	62162945	DEL	choosy	non_IBS	choosy	fixed
62648910	chr8	62655515	DEL	choosy	non_IBS	choosy	fixed
66953459	chr8	66960277	DEL	choosy	non_IBS	choosy	fixed
75790307	chr8	75794857	DEL	choosy	IBS	choosy	fixed
78139735	chr8	78147232	DEL	choosy	non_IBS	choosy	fixed
85948363	chr8	85955028	DEL	choosy	non_IBS	choosy	fixed
93526706	chr8	93527388	DEL	choosy	non_IBS	choosy	fixed
95412100	chr8	95418574	DEL	choosy	non_IBS	choosy	fixed
95581847	chr8	95583752	DEL	choosy	non_IBS	choosy	fixed
97451867	chr8	97453527	DEL	choosy	non_IBS	choosy	fixed
98771894	chr8	98772390	DEL	choosy	non_IBS	choosy	unfixed
110026539	chr8	110026711	DEL	choosy	IBS	choosy	fixed
126413629	chr8	126418890	DEL	choosy	non_IBS	choosy	fixed
5780956	chr9	5787645	DEL	choosy	non_IBS	choosy	fixed
6640613	chr9	6641141	DEL	choosy	non_IBS	choosy	fixed
11498568	chr9	11505336	DEL	choosy	non_IBS	choosy	fixed
13937959	chr9	13944189	DEL	choosy	non_IBS	choosy	fixed
17053270	chr9	17053754	DEL	choosy	non_IBS	choosy	fixed
17196618	chr9	17208172	DEL	choosy	non_IBS	choosy	fixed
18009003	chr9	18016063	DEL	choosy	non_IBS	choosy	fixed
27948009	chr9	27948802	DEL	choosy	non_IBS	choosy	fixed
33297994	chr9	33299256	DEL	choosy	non_IBS	choosy	fixed
35355911	chr9	35357895	DEL	choosy	non_IBS	choosy	unfixed
38496267	chr9	38496794	DEL	choosy	non_IBS	choosy	fixed
40491875	chr9	40498465	DEL	choosy	non_IBS	choosy	fixed
40898584	chr9	40904990	DEL	choosy	non_IBS	choosy	fixed
41177603	chr9	41177870	DEL	choosy	non_IBS	choosy	fixed
54065983	chr9	54066254	DEL	choosy	non_IBS	choosy	fixed
66729963	chr9	66730172	DEL	choosy	non_IBS	choosy	fixed
73396713	chr9	73403509	DEL	choosy	non_IBS	choosy	fixed
75917929	chr9	75924800	DEL	choosy	non_IBS	choosy	fixed
79635689	chr9	79636728	DEL	choosy	non_IBS	choosy	fixed
80721052	chr9	80723727	DEL	choosy	non_IBS	choosy	fixed
85966601	chr9	85967980	DEL	choosy	non_IBS	choosy	fixed
87155367	chr9	87162606	DEL	choosy	non_IBS	choosy	fixed
90583073	chr9	90583273	DEL	choosy	non_IBS	choosy	fixed
107865882	chr9	107866035	DEL	choosy	non_IBS	choosy	fixed
108375693	chr9	108375949	DEL	choosy	non_IBS	choosy	fixed
108707714	chr9	108708716	DEL	choosy	IBS	choosy	fixed
123190823	chr9	123198211	DEL	choosy	non_IBS	choosy	fixed
38784123	chrX	38790752	DEL	choosy	non_IBS	choosy	fixed
38792185	chrX	38792388	DEL	choosy	non_IBS	choosy	fixed
49425060	chrX	49432774	DEL	choosy	non_IBS	choosy	fixed
50158481	chrX	50164954	DEL	choosy	IBS	choosy	unfixed
57543448	chrX	57550057	DEL	choosy	non_IBS	choosy	fixed
66758276	chrX	66762945	DEL	choosy	non_IBS	choosy	fixed
74166772	chrX	74167812	DEL	choosy	non_IBS	choosy	fixed
82934651	chrX	82941316	DEL	choosy	non_IBS	choosy	fixed
87925418	chrX	87932431	DEL	choosy	non_IBS	choosy	fixed
92871758	chrX	92873050	DEL	choosy	non_IBS	choosy	fixed
95285341	chrX	95291767	DEL	choosy	non_IBS	choosy	fixed
97049704	chrX	97056286	DEL	choosy	non_IBS	choosy	fixed
100661715	chrX	100662593	DEL	choosy	non_IBS	choosy	fixed
100859052	chrX	100865991	DEL	choosy	non_IBS	choosy	fixed
111478928	chrX	111483517	DEL	choosy	non_IBS	choosy	fixed
113351833	chrX	113358573	DEL	choosy	non_IBS	choosy	fixed
119323954	chrX	119324479	DEL	choosy	non_IBS	choosy	fixed
134862122	chrX	134869756	DEL	choosy	non_IBS	choosy	fixed
134892668	chrX	134898312	DEL	choosy	non_IBS	choosy	fixed
146353397	chrX	146359485	DEL	choosy	non_IBS	choosy	fixed
153203176	chrX	153203377	DEL	choosy	non_IBS	choosy	fixed
161540874	chrX	161547565	DEL	choosy	non_IBS	choosy	fixed
164466105	chrX	164467393	DEL	choosy	IBS	choosy	fixed
*IBS indicates that a CNV was identical by state at Step 6 in both comparisons of the Focal Test
