# Supplementary material for: The role of copy-number variation in the reinforcement of sexual isolation between the two European subspecies of the house mouse
Source: Philos Trans R Soc Lond B Biol Sci. 2020 Jul 13;375(1806):20190540. doi: 10.1098/rstb.2019.0540 (PMC7423270; doi:10.1098/rstb.2019.0540)
Supplement: Table S6 : Choosiness-associated CNVs that occur within 1 kb of a gene [file rstb20190540supp7.csv]

Supplementary Table S6: Choosiness-associated CNVs that occur within 1kb of a gene
start	chr	end	CNV_type	CNV_size	association	frequency	state*	Consequence	DISTANCE	Gene_symbol	Gene_ID	Feature_type	VEP_Feature_ID	BIOTYPE	STRAND	SYMBOL_SOURCE	Gene_ID_source
3356531	chr11	3356736	DEL	205	choosy	fixed	non_IBS	intron_variant,feature_truncation	-	Limk2	ENSMUSG00000020451	Transcript	ENSMUST00000101638.3	protein_coding	-1	MGI	Ensembl
4147054	chr10	4147290	DEL	236	choosy	fixed	non_IBS	intron_variant,feature_truncation	-	Mthfd1l	ENSMUSG00000040675	Transcript	ENSMUST00000043735.7	protein_coding	1	MGI	Ensembl
4195180	chr18	4199415	DEL	4235	choosy	fixed	non_IBS	transcript_ablation	-	Gm10557	ENSMUSG00000073647	Transcript	ENSMUST00000097690.4	processed_pseudogene	-1	MGI	Ensembl
4351355	chr10	4351428	DEL	73	choosy	fixed	non_IBS	intron_variant,feature_truncation	-	Akap12	ENSMUSG00000038587	Transcript	ENSMUST00000045730.6	protein_coding	1	MGI	Ensembl
4862527	chr1	4864631	DEL	2104	choosy	fixed	non_IBS	intron_variant,feature_truncation	-	Tcea1	ENSMUSG00000033813	Transcript	ENSMUST00000081551.13	protein_coding	1	MGI	Ensembl
4862527	chr1	4864631	DEL	2104	choosy	fixed	non_IBS	intron_variant,NMD_transcript_variant,feature_truncation	-	Gm37988	ENSMUSG00000104217	Transcript	ENSMUST00000155020.1	nonsense_mediated_decay	1	MGI	Ensembl
5313628	chr16	5313941	DEL	313	choosy	fixed	non_IBS	intron_variant,non_coding_transcript_variant,feature_truncation	-	Gm41414	ENSMUSG00000116029	Transcript	ENSMUST00000229837.1	lncRNA	1	MGI	Ensembl
6927979	chr4	6928257	DEL	278	choosy	fixed	non_IBS	intron_variant,feature_truncation	-	Tox	ENSMUSG00000041272	Transcript	ENSMUST00000039987.3	protein_coding	-1	MGI	Ensembl
7749688	chr10	7751160	DEL	1472	choosy	fixed	non_IBS	intron_variant,feature_truncation	-	Katna1	ENSMUSG00000019794	Transcript	ENSMUST00000019929.12	protein_coding	1	MGI	Ensembl
7749688	chr10	7751160	DEL	1472	choosy	fixed	non_IBS	intron_variant,non_coding_transcript_variant,feature_truncation	-	Gm20470	ENSMUSG00000092190	Transcript	ENSMUST00000174654.1	lncRNA	-1	MGI	Ensembl
8088224	chr14	8088567	DEL	343	choosy	fixed	non_IBS	intron_variant,feature_truncation	-	Rpp14	ENSMUSG00000023156	Transcript	ENSMUST00000023924.3	protein_coding	1	MGI	Ensembl
8088224	chr14	8088567	DEL	343	choosy	fixed	non_IBS	intron_variant,feature_truncation	-	Htd2	109729085	Transcript	NM_001348727.1	protein_coding	1	EntrezGene	RefSeq
8088249	chr8	8090346	DEL	2097	choosy	fixed	non_IBS	intron_variant,non_coding_transcript_variant,feature_truncation	-	Gm31401	ENSMUSG00000109566	Transcript	ENSMUST00000207352.1	lncRNA	1	MGI	Ensembl
8088249	chr8	8090346	DEL	2097	choosy	fixed	non_IBS	intron_variant,non_coding_transcript_variant,feature_truncation	-	Gm31135	ENSMUSG00000109127	Transcript	ENSMUST00000208946.1	lncRNA	-1	MGI	Ensembl
8331250	chr17	8337641	DEL	6391	choosy	fixed	non_IBS	intron_variant,non_coding_transcript_variant,feature_truncation	-	Gm49987	ENSMUSG00000117569	Transcript	ENSMUST00000140890.2	lncRNA	1	MGI	Ensembl
8331250	chr17	8337641	DEL	6391	choosy	fixed	non_IBS	5_prime_UTR_variant,intron_variant,feature_truncation	-	Prr18	ENSMUSG00000055945	Transcript	ENSMUST00000232566.1	protein_coding	1	MGI	Ensembl
8761844	chr13	8767385	DEL	5541	choosy	fixed	non_IBS	downstream_gene_variant	314	Adarb2	ENSMUSG00000052551	Transcript	ENSMUST00000064473.12	protein_coding	1	MGI	Ensembl
8978673	chr1	8979458	DEL	785	choosy	fixed	non_IBS	intron_variant,non_coding_transcript_variant,feature_truncation	-	Sntg1	ENSMUSG00000025909	Transcript	ENSMUST00000126083.1	processed_transcript	-1	MGI	Ensembl
9493816	chr4	9500278	DEL	6462	choosy	fixed	non_IBS	intron_variant,feature_truncation	-	Asph	ENSMUSG00000028207	Transcript	ENSMUST00000078139.12	protein_coding	-1	MGI	Ensembl
9574452	chr1	9576058	DEL	1606	choosy	fixed	non_IBS	intron_variant,NMD_transcript_variant,feature_truncation	-	Adhfe1	ENSMUSG00000025911	Transcript	ENSMUST00000027044.14	nonsense_mediated_decay	1	MGI	Ensembl
9574452	chr1	9576058	DEL	1606	choosy	fixed	non_IBS	intron_variant,non_coding_transcript_variant,feature_truncation	-	2610203C22Rik	ENSMUSG00000079671	Transcript	ENSMUST00000115480.7	lncRNA	-1	MGI	Ensembl
9574452	chr1	9576058	DEL	1606	choosy	fixed	non_IBS	transcript_ablation	-	Gm6161	ENSMUSG00000081441	Transcript	ENSMUST00000121942.1	processed_pseudogene	1	MGI	Ensembl
10835135	chr6	10840694	DEL	5559	choosy	fixed	non_IBS	transcript_ablation	-	Gm26058	ENSMUSG00000094367	Transcript	ENSMUST00000180294.1	snRNA	-1	MGI	Ensembl
10835135	chr6	10840694	DEL	5559	choosy	fixed	non_IBS	transcript_ablation	-	LOC115490510	115490510	Transcript	XR_003956653.1	snRNA	-1	EntrezGene	RefSeq
11641399	chr1	11642205	DEL	806	choosy	fixed	non_IBS	intron_variant,feature_truncation	-	A830018L16Rik	ENSMUSG00000057715	Transcript	ENSMUST00000048613.13	protein_coding	1	MGI	Ensembl
11793945	chr12	11794354	DEL	409	choosy	fixed	non_IBS	downstream_gene_variant	994	Gm47833	ENSMUSG00000113013	Transcript	ENSMUST00000222709.1	lncRNA	1	MGI	Ensembl
13564259	chr16	13564452	DEL	193	choosy	fixed	non_IBS	intron_variant,feature_truncation	-	Parn	ENSMUSG00000022685	Transcript	ENSMUST00000058884.9	protein_coding	-1	MGI	Ensembl
13671595	chr6	13672266	DEL	671	choosy	fixed	non_IBS	intron_variant,feature_truncation	-	Bmt2	ENSMUSG00000042742	Transcript	ENSMUST00000045235.7	protein_coding	-1	MGI	Ensembl
13671595	chr6	13672266	DEL	671	choosy	fixed	non_IBS	intron_variant,feature_truncation	-	B630005N14Rik	101148	Transcript	NM_175312.4	protein_coding	-1	EntrezGene	RefSeq
14887662	chr6	14888204	DEL	542	choosy	fixed	non_IBS	intron_variant,non_coding_transcript_variant,feature_truncation	-	LOC115490395	115490395	Transcript	XR_003956405.1	lncRNA	-1	EntrezGene	RefSeq
16138076	chr8	16144228	DEL	6152	choosy	unfixed	non_IBS	intron_variant,feature_truncation	-	Csmd1	ENSMUSG00000060924	Transcript	ENSMUST00000082104.6	protein_coding	-1	MGI	Ensembl
16778257	chr14	16779881	DEL	1624	choosy	fixed	non_IBS	intron_variant,feature_truncation	-	Rarb	ENSMUSG00000017491	Transcript	ENSMUST00000223976.1	protein_coding	-1	MGI	Ensembl
17196618	chr9	17208172	DEL	11554	choosy	fixed	non_IBS	intron_variant,non_coding_transcript_variant,feature_truncation	-	LOC105243349	105243349	Transcript	XR_870555.1	lncRNA	-1	EntrezGene	RefSeq
17392100	chr16	17392496	DEL	396	choosy	fixed	non_IBS	intron_variant,feature_truncation	-	Pi4ka	ENSMUSG00000041720	Transcript	ENSMUST00000036161.11	protein_coding	-1	MGI	Ensembl
17594087	chr14	17598471	DEL	4384	choosy	fixed	non_IBS	non_coding_transcript_exon_variant,feature_truncation	-	Gm32269	102634765	Transcript	XR_003951200.1	lncRNA	-1	EntrezGene	RefSeq
18343276	chr15	18346398	DEL	3122	choosy	fixed	non_IBS	intron_variant,non_coding_transcript_variant,feature_truncation	-	4921515E04Rik	ENSMUSG00000098150	Transcript	ENSMUST00000226383.1	lncRNA	-1	MGI	Ensembl
18431265	chr3	18437531	DEL	6266	choosy	fixed	non_IBS	intron_variant,non_coding_transcript_variant,feature_truncation	-	Gm30667	ENSMUSG00000102886	Transcript	ENSMUST00000193120.1	lncRNA	-1	MGI	Ensembl
18648250	chr8	18648485	DEL	235	choosy	fixed	non_IBS	intron_variant,feature_truncation	-	Mcph1	ENSMUSG00000039842	Transcript	ENSMUST00000039412.14	protein_coding	1	MGI	Ensembl
18726152	chr4	18726878	DEL	726	choosy	fixed	non_IBS	intron_variant,non_coding_transcript_variant,feature_truncation	-	Gm11867	ENSMUSG00000087402	Transcript	ENSMUST00000133363.1	lncRNA	1	MGI	Ensembl
18727357	chr4	18729507	DEL	2150	choosy	fixed	non_IBS	downstream_gene_variant	710	Gm24419	ENSMUSG00000088500	Transcript	ENSMUST00000157875.1	misc_RNA	-1	MGI	Ensembl
19059249	chr13	19065767	DEL	6518	choosy	fixed	non_IBS	intron_variant,feature_truncation	-	Amph	ENSMUSG00000021314	Transcript	ENSMUST00000003345.9	protein_coding	1	MGI	Ensembl
19934468	chr11	19934666	DEL	198	choosy	unfixed	IBS	intron_variant,feature_truncation	-	Spred2	ENSMUSG00000045671	Transcript	ENSMUST00000093298.11	protein_coding	1	MGI	Ensembl
19956440	chr5	19962999	DEL	6559	choosy	fixed	non_IBS	intron_variant,feature_truncation	-	Magi2	ENSMUSG00000040003	Transcript	ENSMUST00000088516.9	protein_coding	1	MGI	Ensembl
21410503	chr10	21411523	DEL	1020	choosy	fixed	non_IBS	non_coding_transcript_exon_variant,feature_truncation	-	Fkbp1a-ps2	ENSMUSG00000112405	Transcript	ENSMUST00000219474.1	processed_pseudogene	-1	MGI	Ensembl
23016881	chr14	23023195	DEL	6314	choosy	fixed	non_IBS	intron_variant,feature_truncation	-	Lrmda	ENSMUSG00000063458	Transcript	ENSMUST00000075639.10	protein_coding	1	MGI	Ensembl
23607519	chr11	23607782	DEL	263	choosy	fixed	non_IBS	intron_variant,feature_truncation	-	0610010F05Rik	ENSMUSG00000042208	Transcript	ENSMUST00000043356.12	protein_coding	-1	MGI	Ensembl
23795387	chr6	23796620	DEL	1233	choosy	unfixed	non_IBS	intron_variant,feature_truncation	-	Cadps2	ENSMUSG00000017978	Transcript	ENSMUST00000018122.13	protein_coding	-1	MGI	Ensembl
24395395	chr2	24395596	DEL	201	choosy	unfixed	non_IBS	intron_variant,feature_truncation	-	Psd4	ENSMUSG00000026979	Transcript	ENSMUST00000056641.14	protein_coding	1	MGI	Ensembl
24811639	chr18	24811984	DEL	345	choosy	unfixed	non_IBS	intron_variant,feature_truncation	-	Fhod3	ENSMUSG00000034295	Transcript	ENSMUST00000037097.8	protein_coding	1	MGI	Ensembl
24844147	chr4	24845100	DEL	953	choosy	fixed	non_IBS	intron_variant,feature_truncation	-	Klhl32	ENSMUSG00000040387	Transcript	ENSMUST00000084781.5	protein_coding	-1	MGI	Ensembl
25158705	chr18	25158911	DEL	206	choosy	fixed	non_IBS	intron_variant,feature_truncation	-	Tpgs2	ENSMUSG00000024269	Transcript	ENSMUST00000115817.2	protein_coding	-1	MGI	Ensembl
25471843	chr1	25472567	DEL	724	choosy	fixed	non_IBS	intron_variant,feature_truncation	-	Adgrb3	ENSMUSG00000033569	Transcript	ENSMUST00000041838.6	protein_coding	-1	MGI	Ensembl
25727813	chr14	25734349	DEL	6536	choosy	fixed	non_IBS	intron_variant,feature_truncation	-	Zcchc24	ENSMUSG00000055538	Transcript	ENSMUST00000069180.7	protein_coding	-1	MGI	Ensembl
26176583	chr5	26177853	DEL	1270	choosy	fixed	non_IBS	upstream_gene_variant	360	Gm7361	664837	Transcript	XM_006535787.4	protein_coding	1	EntrezGene	RefSeq
26900247	chr3	26906461	DEL	6214	choosy	fixed	non_IBS	intron_variant,feature_truncation	-	Spata16	ENSMUSG00000039335	Transcript	ENSMUST00000047005.10	protein_coding	1	MGI	Ensembl
27258817	chr17	27259241	DEL	424	choosy	fixed	non_IBS	downstream_gene_variant	404	Gm50328	ENSMUSG00000117794	Transcript	ENSMUST00000236878.1	lncRNA	1	MGI	Ensembl
27586800	chr8	27593046	DEL	6246	choosy	fixed	non_IBS	intron_variant,feature_truncation	-	Gm45861	ENSMUSG00000110333	Transcript	ENSMUST00000209669.1	protein_coding	1	MGI	Ensembl
27586800	chr8	27593046	DEL	6246	choosy	fixed	non_IBS	intron_variant,non_coding_transcript_variant,feature_truncation	-	Gm1698	382003	Transcript	XR_378846.2	lncRNA	1	EntrezGene	RefSeq
27948009	chr9	27948802	DEL	793	choosy	fixed	non_IBS	intron_variant,feature_truncation	-	Opcml	ENSMUSG00000062257	Transcript	ENSMUST00000115243.8	protein_coding	1	MGI	Ensembl
28601273	chr5	28610928	DEL	9655	choosy	fixed	non_IBS	intron_variant,non_coding_transcript_variant,feature_truncation	-	9530036O11Rik	ENSMUSG00000097726	Transcript	ENSMUST00000180878.7	lncRNA	1	MGI	Ensembl
28653124	chr16	28654916	DEL	1792	choosy	fixed	IBS	intron_variant,feature_truncation	-	Fgf12	ENSMUSG00000022523	Transcript	ENSMUST00000232352.1	protein_coding	-1	MGI	Ensembl
29444470	chr7	29444544	DEL	74	choosy	fixed	non_IBS	intron_variant,feature_truncation	-	Sipa1l3	ENSMUSG00000030583	Transcript	ENSMUST00000085809.10	protein_coding	-1	MGI	Ensembl
30765557	chr4	30767357	DEL	1800	choosy	fixed	non_IBS	intron_variant,non_coding_transcript_variant,feature_truncation	-	4930556G01Rik	ENSMUSG00000085522	Transcript	ENSMUST00000128925.1	lncRNA	1	MGI	Ensembl
30776756	chr10	30777764	DEL	1008	choosy	fixed	non_IBS	intron_variant,feature_truncation	-	Ncoa7	ENSMUSG00000039697	Transcript	ENSMUST00000068567.4	protein_coding	-1	MGI	Ensembl
32033171	chr14	32034270	DEL	1099	choosy	fixed	non_IBS	intron_variant,feature_truncation	-	Galnt15	ENSMUSG00000021903	Transcript	ENSMUST00000022460.10	protein_coding	1	MGI	Ensembl
32642910	chr10	32645092	DEL	2182	choosy	fixed	non_IBS	intron_variant,feature_truncation	-	Nkain2	ENSMUSG00000069670	Transcript	ENSMUST00000191234.6	protein_coding	-1	MGI	Ensembl
32796555	chr8	32796771	DEL	216	choosy	fixed	non_IBS	intron_variant,feature_truncation	-	Nrg1	ENSMUSG00000062991	Transcript	ENSMUST00000209022.2	protein_coding	-1	MGI	Ensembl
32796555	chr8	32796771	DEL	216	choosy	fixed	non_IBS	intron_variant,non_coding_transcript_variant,feature_truncation	-	LOC105243158	105243158	Transcript	XR_003947371.1	lncRNA	1	EntrezGene	RefSeq
33105690	chr3	33105900	DEL	210	choosy	fixed	IBS	intron_variant,non_coding_transcript_variant,feature_truncation	-	Pex5l	ENSMUSG00000027674	Transcript	ENSMUST00000108219.2	retained_intron	-1	MGI	Ensembl
33105690	chr3	33105900	DEL	210	choosy	fixed	IBS	non_coding_transcript_exon_variant,feature_truncation	-	LOC115489683	115489683	Transcript	XR_003954459.1	lncRNA	-1	EntrezGene	RefSeq
33297994	chr9	33299256	DEL	1262	choosy	fixed	non_IBS	intron_variant,non_coding_transcript_variant,feature_truncation	-	Gm47775	ENSMUSG00000111467	Transcript	ENSMUST00000215382.1	lncRNA	1	MGI	Ensembl
33868215	chr16	33868420	DEL	205	choosy	fixed	non_IBS	intron_variant,feature_truncation	-	Itgb5	ENSMUSG00000022817	Transcript	ENSMUST00000069345.5	protein_coding	1	MGI	Ensembl
34108757	chr17	34108989	DEL	232	choosy	fixed	non_IBS	intron_variant,non_coding_transcript_variant,feature_truncation	-	Gm50333	ENSMUSG00000117772	Transcript	ENSMUST00000237628.1	lncRNA	1	MGI	Ensembl
35432379	chr14	35439725	DEL	7346	choosy	fixed	non_IBS	intron_variant,feature_truncation	-	Grid1	ENSMUSG00000041078	Transcript	ENSMUST00000043349.6	protein_coding	1	MGI	Ensembl
36007143	chr17	36014243	DEL	7100	choosy	fixed	IBS	intron_variant,feature_truncation	-	H2-T24	ENSMUSG00000053835	Transcript	ENSMUST00000113760.9	protein_coding	-1	MGI	Ensembl
36007143	chr17	36014243	DEL	7100	choosy	fixed	IBS	intron_variant,non_coding_transcript_variant,feature_truncation	-	A930015D03Rik	ENSMUSG00000092368	Transcript	ENSMUST00000173900.1	lncRNA	1	MGI	Ensembl
36433112	chr6	36433768	DEL	656	choosy	fixed	non_IBS	intron_variant,non_coding_transcript_variant,feature_truncation	-	Chrm2	ENSMUSG00000045613	Transcript	ENSMUST00000169004.1	processed_transcript	1	MGI	Ensembl
36584905	chr4	36585570	DEL	665	choosy	fixed	non_IBS	intron_variant,feature_truncation	-	Lingo2	ENSMUSG00000045083	Transcript	ENSMUST00000108122.7	protein_coding	-1	MGI	Ensembl
36672415	chr8	36672605	DEL	190	choosy	fixed	non_IBS	intron_variant,feature_truncation	-	Dlc1	ENSMUSG00000031523	Transcript	ENSMUST00000098826.9	protein_coding	-1	MGI	Ensembl
36939449	chr6	36939832	DEL	383	choosy	fixed	non_IBS	intron_variant,non_coding_transcript_variant,feature_truncation	-	1700111E14Rik	ENSMUSG00000029837	Transcript	ENSMUST00000031863.2	lncRNA	1	MGI	Ensembl
36939449	chr6	36939832	DEL	383	choosy	fixed	non_IBS	intron_variant,feature_truncation	-	Dgki	ENSMUSG00000038665	Transcript	ENSMUST00000042075.7	protein_coding	-1	MGI	Ensembl
37744296	chr15	37744808	DEL	512	choosy	fixed	non_IBS	intron_variant,feature_truncation	-	Ncald	ENSMUSG00000051359	Transcript	ENSMUST00000090150.10	protein_coding	-1	MGI	Ensembl
38047610	chr12	38055032	DEL	7422	choosy	fixed	non_IBS	intron_variant,feature_truncation	-	Dgkb	ENSMUSG00000036095	Transcript	ENSMUST00000040500.8	protein_coding	1	MGI	Ensembl
38047610	chr12	38055032	DEL	7422	choosy	fixed	non_IBS	intron_variant,non_coding_transcript_variant,feature_truncation	-	Gm48715	ENSMUSG00000113608	Transcript	ENSMUST00000221127.1	lncRNA	-1	MGI	Ensembl
38496267	chr9	38496794	DEL	527	choosy	fixed	non_IBS	intron_variant,feature_truncation	-	Olfr907	ENSMUSG00000094810	Transcript	ENSMUST00000214003.2	protein_coding	1	MGI	Ensembl
38784123	chrX	38790752	DEL	6629	choosy	fixed	non_IBS	intron_variant,feature_truncation	-	6030498E09Rik	ENSMUSG00000051361	Transcript	ENSMUST00000050744.5	protein_coding	1	MGI	Ensembl
39081184	chr1	39083946	DEL	2762	choosy	fixed	non_IBS	transcript_ablation	-	Gm37091	ENSMUSG00000103182	Transcript	ENSMUST00000195455.1	TEC	-1	MGI	Ensembl
40491875	chr9	40498465	DEL	6590	choosy	fixed	non_IBS	intron_variant,feature_truncation	-	Gramd1b	ENSMUSG00000040111	Transcript	ENSMUST00000119373.8	protein_coding	-1	MGI	Ensembl
40504245	chr4	40504974	DEL	729	choosy	fixed	non_IBS	intron_variant,non_coding_transcript_variant,feature_truncation	-	4933428C19Rik	ENSMUSG00000086355	Transcript	ENSMUST00000146043.1	lncRNA	-1	MGI	Ensembl
40535462	chr6	40541931	DEL	6469	choosy	fixed	non_IBS	downstream_gene_variant	240	Olfr461	ENSMUSG00000068259	Transcript	ENSMUST00000215009.2	protein_coding	-1	MGI	Ensembl
40659952	chr16	40666764	DEL	6812	choosy	unfixed	non_IBS	intron_variant,feature_truncation	-	Lsamp	ENSMUSG00000061080	Transcript	ENSMUST00000187695.6	protein_coding	1	MGI	Ensembl
40734427	chr12	40734656	DEL	229	choosy	fixed	non_IBS	intron_variant,feature_truncation	-	Dock4	ENSMUSG00000035954	Transcript	ENSMUST00000037488.7	protein_coding	1	MGI	Ensembl
40898584	chr9	40904990	DEL	6406	choosy	fixed	non_IBS	intron_variant,feature_truncation	-	Jhy	ENSMUSG00000032023	Transcript	ENSMUST00000034521.7	protein_coding	-1	MGI	Ensembl
40898584	chr9	40904990	DEL	6406	choosy	fixed	non_IBS	intron_variant,feature_truncation	-	4931429I11Rik	70989	Transcript	NM_001081121.2	protein_coding	-1	EntrezGene	RefSeq
41142488	chr4	41142701	DEL	213	choosy	fixed	IBS	intron_variant,feature_truncation	-	Ube2r2	ENSMUSG00000036241	Transcript	ENSMUST00000040008.3	protein_coding	1	MGI	Ensembl
41152378	chr6	41155111	DEL	2733	choosy	fixed	non_IBS	downstream_gene_variant	148	Trbv16	ENSMUSG00000076473	Transcript	ENSMUST00000103274.3	TR_V_gene	1	MGI	Ensembl
41177603	chr9	41177870	DEL	267	choosy	fixed	non_IBS	intron_variant,non_coding_transcript_variant,feature_truncation	-	Gm35657	ENSMUSG00000110747	Transcript	ENSMUST00000215869.1	lncRNA	1	MGI	Ensembl
41197145	chr6	41202118	DEL	4973	choosy	fixed	non_IBS	upstream_gene_variant	637	Trbv21	ENSMUSG00000076477	Transcript	ENSMUST00000103278.2	TR_V_gene	1	MGI	Ensembl
42112035	chr2	42112382	DEL	347	choosy	fixed	IBS	intron_variant,feature_truncation	-	Lrp1b	ENSMUSG00000049252	Transcript	ENSMUST00000052550.12	protein_coding	-1	MGI	Ensembl
42498000	chr15	42498361	DEL	361	choosy	fixed	non_IBS	intron_variant,feature_truncation	-	Angpt1	ENSMUSG00000022309	Transcript	ENSMUST00000022921.6	protein_coding	-1	MGI	Ensembl
43146294	chr4	43146628	DEL	334	choosy	unfixed	non_IBS	intron_variant,feature_truncation	-	Unc13b	ENSMUSG00000028456	Transcript	ENSMUST00000079978.12	protein_coding	1	MGI	Ensembl
43724226	chr12	43730685	DEL	6459	choosy	fixed	non_IBS	intron_variant,non_coding_transcript_variant,feature_truncation	-	Gm33384	102636270	Transcript	XR_381562.2	lncRNA	-1	EntrezGene	RefSeq
44004379	chr16	44004575	DEL	196	choosy	fixed	IBS	intron_variant,feature_truncation	-	Gramd1c	ENSMUSG00000036292	Transcript	ENSMUST00000036174.9	protein_coding	-1	MGI	Ensembl
44365422	chr12	44367243	DEL	1821	choosy	fixed	non_IBS	intron_variant,feature_truncation	-	Nrcam	ENSMUSG00000020598	Transcript	ENSMUST00000020939.15	protein_coding	1	MGI	Ensembl
45103327	chr17	45110927	DEL	7600	choosy	fixed	non_IBS	intron_variant,feature_truncation	-	Supt3	ENSMUSG00000038954	Transcript	ENSMUST00000050630.13	protein_coding	1	MGI	Ensembl
45111604	chr10	45113816	DEL	2212	choosy	fixed	non_IBS	intron_variant,feature_truncation	-	Prep	ENSMUSG00000019849	Transcript	ENSMUST00000099858.3	protein_coding	1	MGI	Ensembl
45254269	chr7	45255301	DEL	1032	choosy	fixed	IBS	transcript_ablation	-	Gm23585	ENSMUSG00000088281	Transcript	ENSMUST00000157656.1	snRNA	-1	MGI	Ensembl
45254269	chr7	45255301	DEL	1032	choosy	fixed	IBS	intron_variant,feature_truncation	-	Slc6a16	ENSMUSG00000094152	Transcript	ENSMUST00000213347.1	protein_coding	1	MGI	Ensembl
45254269	chr7	45255301	DEL	1032	choosy	fixed	IBS	transcript_ablation	-	LOC115486581	115486581	Transcript	XR_003946929.1	snRNA	-1	EntrezGene	RefSeq
45310198	chr18	45314307	DEL	4109	choosy	fixed	IBS	intron_variant,feature_truncation	-	Kcnn2	ENSMUSG00000054477	Transcript	ENSMUST00000066890.13	protein_coding	1	MGI	Ensembl
45970961	chr5	45973547	DEL	2586	choosy	fixed	non_IBS	intron_variant,non_coding_transcript_variant,feature_truncation	-	LOC105244742	105244742	Transcript	XR_868408.2	lncRNA	1	EntrezGene	RefSeq
49425060	chrX	49432774	DEL	7714	choosy	fixed	non_IBS	intron_variant,non_coding_transcript_variant,feature_truncation	-	Gm14697	ENSMUSG00000086948	Transcript	ENSMUST00000147144.1	lncRNA	-1	MGI	Ensembl
49425060	chrX	49432774	DEL	7714	choosy	fixed	non_IBS	intron_variant,non_coding_transcript_variant,feature_truncation	-	Gm14696	102638827	Transcript	XR_003953115.1	lncRNA	-1	EntrezGene	RefSeq
49431365	chr5	49431868	DEL	503	choosy	fixed	non_IBS	intron_variant,feature_truncation	-	Kcnip4	ENSMUSG00000029088	Transcript	ENSMUST00000087395.10	protein_coding	-1	MGI	Ensembl
49441163	chr17	49448707	DEL	7544	choosy	fixed	non_IBS	intron_variant,feature_truncation	-	Mocs1	ENSMUSG00000064120	Transcript	ENSMUST00000024797.15	protein_coding	1	MGI	Ensembl
49441163	chr17	49448707	DEL	7544	choosy	fixed	non_IBS	transcript_ablation	-	LOC105246291	105246291	Transcript	XR_876866.1	lncRNA	-1	EntrezGene	RefSeq
50314221	chr2	50315294	DEL	1073	choosy	fixed	non_IBS	intron_variant,non_coding_transcript_variant,feature_truncation	-	Gm13483	ENSMUSG00000085862	Transcript	ENSMUST00000123699.2	lncRNA	1	MGI	Ensembl
51176909	chr1	51179491	DEL	2582	choosy	fixed	non_IBS	intron_variant,feature_truncation	-	Tmeff2	ENSMUSG00000026109	Transcript	ENSMUST00000081851.3	protein_coding	1	MGI	Ensembl
51871448	chr4	51879922	DEL	8474	choosy	fixed	non_IBS	transcript_ablation	-	LOC108168942	108168942	Transcript	XR_001784295.1	lncRNA	1	EntrezGene	RefSeq
52052526	chr10	52058979	DEL	6453	choosy	fixed	non_IBS	intron_variant,feature_truncation	-	Ros1	ENSMUSG00000019893	Transcript	ENSMUST00000020045.9	protein_coding	-1	MGI	Ensembl
52584420	chr1	52585713	DEL	1293	choosy	fixed	non_IBS	transcript_ablation	-	Gm5527	ENSMUSG00000100007	Transcript	ENSMUST00000179821.2	processed_pseudogene	1	MGI	Ensembl
52584420	chr1	52585713	DEL	1293	choosy	fixed	non_IBS	intron_variant,feature_truncation	-	Tmem194b	227094	Transcript	XM_006495936.2	protein_coding	1	EntrezGene	RefSeq
54065983	chr9	54066254	DEL	271	choosy	fixed	non_IBS	intron_variant,feature_truncation	-	Tnfaip8l3	ENSMUSG00000074345	Transcript	ENSMUST00000098760.4	protein_coding	-1	MGI	Ensembl
55670056	chr15	55676180	DEL	6124	choosy	fixed	non_IBS	intron_variant,feature_truncation	-	Sntb1	ENSMUSG00000060429	Transcript	ENSMUST00000039769.12	protein_coding	-1	MGI	Ensembl
56911072	chr12	56913993	DEL	2921	choosy	fixed	non_IBS	intron_variant,feature_truncation	-	Slc25a21	ENSMUSG00000035472	Transcript	ENSMUST00000044634.11	protein_coding	-1	MGI	Ensembl
57239755	chr18	57240425	DEL	670	choosy	fixed	non_IBS	intron_variant,feature_truncation	-	Megf10	ENSMUSG00000024593	Transcript	ENSMUST00000075770.12	protein_coding	1	MGI	Ensembl
58000165	chr17	58000392	DUP	227	choosy	fixed	non_IBS	intron_variant,feature_elongation	-	Cntnap5c	ENSMUSG00000038048	Transcript	ENSMUST00000076038.6	protein_coding	1	MGI	Ensembl
58815186	chr10	58815909	DEL	723	choosy	fixed	non_IBS	intron_variant,non_coding_transcript_variant,feature_truncation	-	Sh3rf3	ENSMUSG00000037990	Transcript	ENSMUST00000133151.1	retained_intron	1	MGI	Ensembl
58852161	chr3	58859082	DEL	6921	choosy	fixed	non_IBS	intron_variant,feature_truncation	-	Clrn1	ENSMUSG00000043850	Transcript	ENSMUST00000051408.7	protein_coding	-1	MGI	Ensembl
58852161	chr3	58859082	DEL	6921	choosy	fixed	non_IBS	intron_variant,non_coding_transcript_variant,feature_truncation	-	LOC105244454	105244454	Transcript	XR_867327.1	lncRNA	1	EntrezGene	RefSeq
62648910	chr8	62655515	DEL	6605	choosy	fixed	non_IBS	intron_variant,non_coding_transcript_variant,feature_truncation	-	Gm45459	ENSMUSG00000109994	Transcript	ENSMUST00000209882.1	lncRNA	-1	MGI	Ensembl
62736244	chr3	62742913	DEL	6669	choosy	fixed	non_IBS	intron_variant,non_coding_transcript_variant,feature_truncation	-	Gm34048	102637165	Transcript	XR_375704.3	lncRNA	1	EntrezGene	RefSeq
62888906	chr3	62889311	DEL	405	choosy	fixed	non_IBS	non_coding_transcript_exon_variant,feature_truncation	-	LOC105244458	105244458	Transcript	XR_867339.1	lncRNA	1	EntrezGene	RefSeq
62909302	chr10	62909559	DEL	257	choosy	fixed	non_IBS	upstream_gene_variant	306	Tet1	ENSMUSG00000047146	Transcript	ENSMUST00000218782.1	protein_coding	-1	MGI	Ensembl
62909302	chr10	62909559	DEL	257	choosy	fixed	non_IBS	intron_variant,non_coding_transcript_variant,feature_truncation	-	LOC115487456	115487456	Transcript	XR_003949007.1	lncRNA	1	EntrezGene	RefSeq
64065613	chr6	64070803	DEL	5190	choosy	fixed	IBS	intron_variant,feature_truncation	-	Grid2	ENSMUSG00000071424	Transcript	ENSMUST00000095852.4	protein_coding	1	MGI	Ensembl
65128841	chr14	65135247	DEL	6406	choosy	fixed	non_IBS	intron_variant,non_coding_transcript_variant,feature_truncation	-	Extl3	ENSMUSG00000021978	Transcript	ENSMUST00000223989.1	processed_transcript	-1	MGI	Ensembl
65749540	chr17	65749743	DEL	203	choosy	fixed	non_IBS	intron_variant,feature_truncation	-	Rab31	ENSMUSG00000056515	Transcript	ENSMUST00000070673.8	protein_coding	-1	MGI	Ensembl
66226268	chr3	66233359	DEL	7091	choosy	fixed	non_IBS	intron_variant,feature_truncation	-	Veph1	ENSMUSG00000027831	Transcript	ENSMUST00000029419.7	protein_coding	-1	MGI	Ensembl
66226268	chr3	66233359	DEL	7091	choosy	fixed	non_IBS	downstream_gene_variant	463	Ptx3	ENSMUSG00000027832	Transcript	ENSMUST00000029421.5	protein_coding	1	MGI	Ensembl
66729963	chr9	66730172	DEL	209	choosy	fixed	non_IBS	intron_variant,feature_truncation	-	Car12	ENSMUSG00000032373	Transcript	ENSMUST00000071889.12	protein_coding	1	MGI	Ensembl
66758276	chrX	66762945	DEL	4669	choosy	fixed	non_IBS	upstream_gene_variant	437	Gm8310	ENSMUSG00000084074	Transcript	ENSMUST00000117526.1	processed_pseudogene	1	MGI	Ensembl
66758276	chrX	66762945	DEL	4669	choosy	fixed	non_IBS	transcript_ablation	-	LOC115489126	115489126	Transcript	XM_030251545.1	protein_coding	1	EntrezGene	RefSeq
68807248	chr7	68807917	DEL	669	choosy	fixed	non_IBS	intron_variant,non_coding_transcript_variant,feature_truncation	-	Gm34612	102637920	Transcript	XR_391570.1	lncRNA	1	EntrezGene	RefSeq
70208707	chr1	70215159	DEL	6452	choosy	fixed	non_IBS	intron_variant,feature_truncation	-	Spag16	ENSMUSG00000053153	Transcript	ENSMUST00000065425.11	protein_coding	1	MGI	Ensembl
71121156	chr14	71126702	DEL	5546	choosy	fixed	non_IBS	intron_variant,non_coding_transcript_variant,feature_truncation	-	Gm49289	ENSMUSG00000115671	Transcript	ENSMUST00000227525.1	lncRNA	1	MGI	Ensembl
72342658	chr11	72342997	DEL	339	choosy	fixed	non_IBS	intron_variant,non_coding_transcript_variant,feature_truncation	-	LOC115487732	115487732	Transcript	XR_003949578.1	lncRNA	1	EntrezGene	RefSeq
72451648	chr16	72452125	DEL	477	choosy	fixed	non_IBS	intron_variant,feature_truncation	-	Robo1	ENSMUSG00000022883	Transcript	ENSMUST00000231580.1	protein_coding	1	MGI	Ensembl
73193221	chr10	73195358	DEL	2137	choosy	fixed	non_IBS	intron_variant,non_coding_transcript_variant,feature_truncation	-	Pcdh15	ENSMUSG00000052613	Transcript	ENSMUST00000123398.8	retained_intron	1	MGI	Ensembl
73318567	chr17	73320514	DEL	1947	choosy	fixed	non_IBS	intron_variant,feature_truncation	-	Capn13	ENSMUSG00000043705	Transcript	ENSMUST00000095208.3	protein_coding	-1	MGI	Ensembl
74166772	chrX	74167812	DEL	1040	choosy	fixed	non_IBS	coding_sequence_variant,5_prime_UTR_variant,intron_variant,feature_truncation	-	Tex28	ENSMUSG00000062564	Transcript	ENSMUST00000078060.3	protein_coding	-1	MGI	Ensembl
74532368	chr17	74532568	DEL	200	choosy	fixed	non_IBS	intron_variant,feature_truncation	-	Birc6	ENSMUSG00000024073	Transcript	ENSMUST00000180037.7	protein_coding	1	MGI	Ensembl
75549392	chr18	75551405	DEL	2013	choosy	fixed	non_IBS	intron_variant,feature_truncation	-	Ctif	ENSMUSG00000052928	Transcript	ENSMUST00000165559.2	protein_coding	-1	MGI	Ensembl
75760227	chr13	75761130	DEL	903	choosy	fixed	non_IBS	intron_variant,feature_truncation	-	Ell2	ENSMUSG00000001542	Transcript	ENSMUST00000001583.7	protein_coding	1	MGI	Ensembl
75790307	chr8	75794857	DEL	4550	choosy	fixed	IBS	intron_variant,feature_truncation	-	Iqcm	ENSMUSG00000031620	Transcript	ENSMUST00000034033.14	protein_coding	1	MGI	Ensembl
75790307	chr8	75794857	DEL	4550	choosy	fixed	IBS	intron_variant,feature_truncation	-	1700007B14Rik	71831	Transcript	NM_001164235.1	protein_coding	1	EntrezGene	RefSeq
75917929	chr9	75924800	DEL	6871	choosy	fixed	non_IBS	intron_variant,non_coding_transcript_variant,feature_truncation	-	Gm26903	ENSMUSG00000097836	Transcript	ENSMUST00000180749.1	lncRNA	-1	MGI	Ensembl
76207747	chr4	76215138	DEL	7391	choosy	fixed	IBS	intron_variant,feature_truncation	-	Ptprd	ENSMUSG00000028399	Transcript	ENSMUST00000050757.15	protein_coding	-1	MGI	Ensembl
76431730	chr3	76431963	DEL	233	choosy	fixed	non_IBS	intron_variant,feature_truncation	-	Fstl5	ENSMUSG00000034098	Transcript	ENSMUST00000038364.14	protein_coding	1	MGI	Ensembl
76490599	chr16	76496975	DEL	6376	choosy	fixed	non_IBS	intron_variant,non_coding_transcript_variant,feature_truncation	-	Gm45030	ENSMUSG00000109338	Transcript	ENSMUST00000207575.2	lncRNA	-1	MGI	Ensembl
76548803	chr11	76558051	DEL	9248	choosy	fixed	non_IBS	intron_variant,feature_truncation	-	Abr	ENSMUSG00000017631	Transcript	ENSMUST00000072740.12	protein_coding	-1	MGI	Ensembl
77367087	chr18	77367974	DEL	887	choosy	fixed	non_IBS	intron_variant,non_coding_transcript_variant,feature_truncation	-	Loxhd1	ENSMUSG00000032818	Transcript	ENSMUST00000035501.10	processed_transcript	1	MGI	Ensembl
77598203	chr13	77605320	DEL	7117	choosy	fixed	non_IBS	intron_variant,feature_truncation	-	2210408I21Rik	ENSMUSG00000071252	Transcript	ENSMUST00000168779.2	protein_coding	1	MGI	Ensembl
78131041	chr18	78132606	DEL	1565	choosy	fixed	non_IBS	intron_variant,feature_truncation	-	Slc14a1	ENSMUSG00000059336	Transcript	ENSMUST00000160639.1	protein_coding	-1	MGI	Ensembl
78131041	chr18	78132606	DEL	1565	choosy	fixed	non_IBS	intron_variant,non_coding_transcript_variant,feature_truncation	-	Gm36338	102640217	Transcript	XR_386379.4	lncRNA	1	EntrezGene	RefSeq
78296224	chr11	78296454	DEL	230	choosy	fixed	non_IBS	non_coding_transcript_exon_variant,feature_truncation	-	Rskr	ENSMUSG00000037593	Transcript	ENSMUST00000136011.1	retained_intron	1	MGI	Ensembl
78296224	chr11	78296454	DEL	230	choosy	fixed	non_IBS	3_prime_UTR_variant,feature_truncation	-	BC030499	216976	Transcript	NM_001287206.1	protein_coding	1	EntrezGene	RefSeq
78296224	chr11	78296454	DEL	230	choosy	fixed	non_IBS	intron_variant,non_coding_transcript_variant,feature_truncation	-	Gm3948	100042648	Transcript	XR_001780269.1	lncRNA	-1	EntrezGene	RefSeq
78395378	chr6	78403704	DEL	8326	choosy	fixed	non_IBS	5_prime_UTR_variant,intron_variant,feature_truncation	-	Reg2	ENSMUSG00000023140	Transcript	ENSMUST00000203657.2	protein_coding	1	MGI	Ensembl
78565668	chr16	78572176	DEL	6508	choosy	fixed	non_IBS	intron_variant,feature_truncation	-	D16Ertd472e	ENSMUSG00000022864	Transcript	ENSMUST00000114218.1	protein_coding	-1	MGI	Ensembl
78565668	chr16	78572176	DEL	6508	choosy	fixed	non_IBS	downstream_gene_variant	799	4930478L05Rik	ENSMUSG00000116628	Transcript	ENSMUST00000231846.1	lncRNA	1	MGI	Ensembl
78565668	chr16	78572176	DEL	6508	choosy	fixed	non_IBS	non_coding_transcript_exon_variant,feature_truncation	-	LOC115488614	115488614	Transcript	XR_003951854.1	lncRNA	-1	EntrezGene	RefSeq
78930487	chr1	78931293	DEL	806	choosy	fixed	non_IBS	intron_variant,non_coding_transcript_variant,feature_truncation	-	Gm29536	ENSMUSG00000099706	Transcript	ENSMUST00000189296.1	lncRNA	-1	MGI	Ensembl
79635689	chr9	79636728	DEL	1039	choosy	fixed	non_IBS	intron_variant,feature_truncation	-	Col12a1	ENSMUSG00000032332	Transcript	ENSMUST00000071750.12	protein_coding	-1	MGI	Ensembl
79641443	chr17	79648047	DEL	6604	choosy	fixed	non_IBS	intron_variant,feature_truncation	-	Rmdn2	ENSMUSG00000036368	Transcript	ENSMUST00000040368.2	protein_coding	1	MGI	Ensembl
80721052	chr9	80723727	DEL	2675	choosy	fixed	non_IBS	intron_variant,non_coding_transcript_variant,feature_truncation	-	LOC105243465	105243465	Transcript	XR_001779238.1	lncRNA	1	EntrezGene	RefSeq
81452842	chr13	81459188	DEL	6346	choosy	fixed	non_IBS	intron_variant,feature_truncation	-	Adgrv1	ENSMUSG00000069170	Transcript	ENSMUST00000095585.10	protein_coding	-1	MGI	Ensembl
81452842	chr13	81459188	DEL	6346	choosy	fixed	non_IBS	intron_variant,feature_truncation	-	Gpr98	110789	Transcript	NM_054053.4	protein_coding	-1	EntrezGene	RefSeq
82849977	chr17	82853091	DEL	3114	choosy	fixed	non_IBS	intron_variant,non_coding_transcript_variant,feature_truncation	-	Gm34265	102637462	Transcript	XR_877010.2	lncRNA	-1	EntrezGene	RefSeq
82934651	chrX	82941316	DEL	6665	choosy	fixed	non_IBS	intron_variant,feature_truncation	-	Dmd	13405	Transcript	XM_006527768.3	protein_coding	1	EntrezGene	RefSeq
84089050	chr5	84090191	DEL	1141	choosy	fixed	non_IBS	intron_variant,feature_truncation	-	Epha5	ENSMUSG00000029245	Transcript	ENSMUST00000053733.14	protein_coding	-1	MGI	Ensembl
84121406	chr7	84121756	DEL	350	choosy	fixed	non_IBS	intron_variant,feature_truncation	-	Abhd17c	ENSMUSG00000038459	Transcript	ENSMUST00000117085.1	protein_coding	-1	MGI	Ensembl
84867720	chr13	84869514	DEL	1794	choosy	fixed	non_IBS	intron_variant,non_coding_transcript_variant,feature_truncation	-	Gm34196	102637367	Transcript	XR_382705.1	lncRNA	-1	EntrezGene	RefSeq
85591233	chr1	85591548	DUP	315	choosy	fixed	non_IBS	coding_sequence_variant,intron_variant,feature_elongation	-	Sp110	ENSMUSG00000070034	Transcript	ENSMUST00000093508.6	protein_coding	-1	MGI	Ensembl
85622278	chr3	85629391	DEL	7113	choosy	unfixed	non_IBS	intron_variant,non_coding_transcript_variant,feature_truncation	-	Gatb	ENSMUSG00000028085	Transcript	ENSMUST00000029726.5	processed_transcript	1	MGI	Ensembl
85622278	chr3	85629391	DEL	7113	choosy	unfixed	non_IBS	intron_variant,feature_truncation	-	Gm37240	ENSMUSG00000102805	Transcript	ENSMUST00000154148.7	protein_coding	-1	MGI	Ensembl
85948363	chr8	85955028	DEL	6665	choosy	fixed	non_IBS	intron_variant,feature_truncation	-	Phkb	ENSMUSG00000036879	Transcript	ENSMUST00000053771.13	protein_coding	1	MGI	Ensembl
86202406	chr17	86202911	DEL	505	choosy	fixed	non_IBS	intron_variant,feature_truncation	-	Prkce	ENSMUSG00000045038	Transcript	ENSMUST00000097274.2	protein_coding	1	MGI	Ensembl
86405274	chr7	86405686	DEL	412	choosy	unfixed	non_IBS	intron_variant,feature_truncation	-	Olfr301	ENSMUSG00000061549	Transcript	ENSMUST00000174362.2	protein_coding	1	MGI	Ensembl
86526665	chr11	86526879	DEL	214	choosy	fixed	non_IBS	intron_variant,non_coding_transcript_variant,feature_truncation	-	Rps6kb1	ENSMUSG00000020516	Transcript	ENSMUST00000020824.14	retained_intron	-1	MGI	Ensembl
87155367	chr9	87162606	DEL	7239	choosy	fixed	non_IBS	intron_variant,feature_truncation	-	Mrap2	ENSMUSG00000042761	Transcript	ENSMUST00000049457.13	protein_coding	1	MGI	Ensembl
87194977	chr6	87201403	DEL	6426	choosy	unfixed	non_IBS	intron_variant,feature_truncation	-	Antxr1	ENSMUSG00000033420	Transcript	ENSMUST00000042025.11	protein_coding	-1	MGI	Ensembl
87560352	chr16	87561582	DEL	1230	choosy	fixed	non_IBS	intron_variant,feature_truncation	-	Map3k7cl	ENSMUSG00000025610	Transcript	ENSMUST00000026700.7	protein_coding	1	MGI	Ensembl
87925418	chrX	87932431	DEL	7013	choosy	fixed	non_IBS	intron_variant,feature_truncation	-	Il1rapl1	ENSMUSG00000052372	Transcript	ENSMUST00000113964.1	protein_coding	-1	MGI	Ensembl
88392246	chr16	88392872	DEL	626	choosy	fixed	non_IBS	intron_variant,non_coding_transcript_variant,feature_truncation	-	4930420G21Rik	ENSMUSG00000116885	Transcript	ENSMUST00000231793.1	lncRNA	1	MGI	Ensembl
89137954	chr16	89139307	DEL	1353	choosy	unfixed	non_IBS	intron_variant,non_coding_transcript_variant,feature_truncation	-	LOC105246152	105246152	Transcript	XR_876223.1	lncRNA	-1	EntrezGene	RefSeq
89968759	chr17	89971493	DEL	2734	choosy	fixed	non_IBS	intron_variant,non_coding_transcript_variant,feature_truncation	-	Gm41653	ENSMUSG00000117635	Transcript	ENSMUST00000234603.1	lncRNA	-1	MGI	Ensembl
89968759	chr17	89971493	DEL	2734	choosy	fixed	non_IBS	intron_variant,non_coding_transcript_variant,feature_truncation	-	LOC105246353	105246353	Transcript	XR_877115.1	lncRNA	-1	EntrezGene	RefSeq
90312783	chr6	90315652	DEL	2869	choosy	fixed	non_IBS	intron_variant,feature_truncation	-	Chst13	ENSMUSG00000056643	Transcript	ENSMUST00000070890.5	protein_coding	-1	MGI	Ensembl
90550961	chr10	90552577	DEL	1616	choosy	fixed	non_IBS	intron_variant,feature_truncation	-	Anks1b	ENSMUSG00000058589	Transcript	ENSMUST00000099368.10	protein_coding	1	MGI	Ensembl
90576369	chr3	90577921	DEL	1552	choosy	fixed	IBS	intron_variant,non_coding_transcript_variant,feature_truncation	-	S100a2	ENSMUSG00000094018	Transcript	ENSMUST00000199225.1	processed_transcript	1	MGI	Ensembl
90576369	chr3	90577921	DEL	1552	choosy	fixed	IBS	intron_variant,feature_truncation	-	S100a3	20197	Transcript	XM_011240047.1	protein_coding	1	EntrezGene	RefSeq
90636439	chr15	90643622	DEL	7183	choosy	fixed	non_IBS	3_prime_UTR_variant,feature_truncation	-	Cpne8	ENSMUSG00000052560	Transcript	ENSMUST00000014777.8	protein_coding	-1	MGI	Ensembl
91055400	chr5	91061917	DEL	6517	choosy	fixed	non_IBS	intron_variant,non_coding_transcript_variant,feature_truncation	-	Gm19610	ENSMUSG00000107350	Transcript	ENSMUST00000202894.1	lncRNA	-1	MGI	Ensembl
91055400	chr5	91061917	DEL	6517	choosy	fixed	non_IBS	intron_variant,non_coding_transcript_variant,feature_truncation	-	LOC102639958	102639958	Transcript	XR_001784889.2	lncRNA	-1	EntrezGene	RefSeq
91139744	chr12	91142762	DEL	3018	choosy	fixed	IBS	intron_variant,non_coding_transcript_variant,feature_truncation	-	Cep128	ENSMUSG00000061533	Transcript	ENSMUST00000123161.7	processed_transcript	-1	MGI	Ensembl
91139744	chr12	91142762	DEL	3018	choosy	fixed	IBS	upstream_gene_variant	25	Gm18968	ENSMUSG00000114086	Transcript	ENSMUST00000221319.1	processed_pseudogene	1	MGI	Ensembl
91395466	chr4	91397593	DEL	2127	choosy	fixed	IBS	intron_variant,feature_truncation	-	Elavl2	ENSMUSG00000008489	Transcript	ENSMUST00000102799.9	protein_coding	-1	MGI	Ensembl
92568622	chr7	92568807	DEL	185	choosy	fixed	non_IBS	intron_variant,feature_truncation	-	Ccdc90b	ENSMUSG00000030613	Transcript	ENSMUST00000032842.12	protein_coding	1	MGI	Ensembl
93526706	chr8	93527388	DEL	682	choosy	fixed	non_IBS	intron_variant,feature_truncation	-	Ces5a	ENSMUSG00000058019	Transcript	ENSMUST00000077816.6	protein_coding	-1	MGI	Ensembl
94292935	chr7	94299387	DEL	6452	choosy	fixed	non_IBS	intron_variant,non_coding_transcript_variant,feature_truncation	-	Gm32647	ENSMUSG00000108532	Transcript	ENSMUST00000206116.1	lncRNA	1	MGI	Ensembl
94372983	chr15	94379551	DEL	6568	choosy	fixed	non_IBS	intron_variant,feature_truncation	-	Adamts20	ENSMUSG00000022449	Transcript	ENSMUST00000035342.10	protein_coding	-1	MGI	Ensembl
94791576	chr4	94798311	DEL	6735	choosy	fixed	non_IBS	intron_variant,feature_truncation	-	Tek	ENSMUSG00000006386	Transcript	ENSMUST00000071168.5	protein_coding	1	MGI	Ensembl
94912611	chr4	94919641	DEL	7030	choosy	fixed	non_IBS	intron_variant,feature_truncation	-	Eqtn	ENSMUSG00000028575	Transcript	ENSMUST00000030309.5	protein_coding	-1	MGI	Ensembl
95124242	chr13	95124512	DEL	270	choosy	fixed	non_IBS	intron_variant,feature_truncation	-	Pde8b	ENSMUSG00000021684	Transcript	ENSMUST00000022192.11	protein_coding	-1	MGI	Ensembl
95317121	chr10	95318362	DEL	1241	choosy	fixed	non_IBS	intron_variant,feature_truncation	-	Cradd	ENSMUSG00000045867	Transcript	ENSMUST00000053594.6	protein_coding	-1	MGI	Ensembl
95317121	chr10	95318362	DEL	1241	choosy	fixed	non_IBS	non_coding_transcript_exon_variant,feature_truncation	-	Gm48882	ENSMUSG00000112593	Transcript	ENSMUST00000218132.1	lncRNA	1	MGI	Ensembl
95733249	chr11	95733465	DEL	216	choosy	fixed	non_IBS	intron_variant,feature_truncation	-	Zfp652	ENSMUSG00000075595	Transcript	ENSMUST00000107717.7	protein_coding	1	MGI	Ensembl
95782378	chr16	95788936	DEL	6558	choosy	fixed	non_IBS	intron_variant,non_coding_transcript_variant,feature_truncation	-	1600002D24Rik	ENSMUSG00000117232	Transcript	ENSMUST00000233116.1	lncRNA	-1	MGI	Ensembl
95782378	chr16	95788936	DEL	6558	choosy	fixed	non_IBS	intron_variant,non_coding_transcript_variant,feature_truncation	-	Gm32130	102634588	Transcript	XR_876302.2	lncRNA	-1	EntrezGene	RefSeq
96827422	chr1	96828309	DEL	887	choosy	fixed	non_IBS	intron_variant,feature_truncation	-	Slco4c1	ENSMUSG00000040693	Transcript	ENSMUST00000071985.5	protein_coding	-1	MGI	Ensembl
97091013	chr16	97093004	DEL	1991	choosy	fixed	non_IBS	intron_variant,feature_truncation	-	Dscam	ENSMUSG00000050272	Transcript	ENSMUST00000056102.8	protein_coding	-1	MGI	Ensembl
97213925	chr10	97214111	DEL	186	choosy	fixed	non_IBS	intron_variant,non_coding_transcript_variant,feature_truncation	-	Gm34044	102637160	Transcript	XR_380716.2	lncRNA	-1	EntrezGene	RefSeq
99095793	chr4	99097442	DEL	1649	choosy	fixed	non_IBS	intron_variant,feature_truncation	-	Dock7	ENSMUSG00000028556	Transcript	ENSMUST00000030286.13	protein_coding	-1	MGI	Ensembl
99901622	chr13	99903526	DEL	1904	choosy	fixed	non_IBS	upstream_gene_variant	981	Cartpt	ENSMUSG00000021647	Transcript	ENSMUST00000022150.7	protein_coding	-1	MGI	Ensembl
100125468	chr3	100132458	DEL	6990	choosy	fixed	non_IBS	intron_variant,feature_truncation	-	Spag17	ENSMUSG00000027867	Transcript	ENSMUST00000164539.1	protein_coding	1	MGI	Ensembl
100296766	chr7	100297006	DEL	240	choosy	fixed	IBS	intron_variant,feature_truncation	-	P4ha3	ENSMUSG00000051048	Transcript	ENSMUST00000057023.11	protein_coding	1	MGI	Ensembl
100661715	chrX	100662593	DEL	878	choosy	fixed	non_IBS	intron_variant,feature_truncation	-	Kif4	ENSMUSG00000034311	Transcript	ENSMUST00000048962.3	protein_coding	1	MGI	Ensembl
100822044	chr15	100822269	DEL	225	choosy	unfixed	non_IBS	3_prime_UTR_variant,feature_truncation	-	Slc4a8	ENSMUSG00000023032	Transcript	ENSMUST00000023776.12	protein_coding	1	MGI	Ensembl
100859052	chrX	100865991	DEL	6939	choosy	fixed	non_IBS	intron_variant,feature_truncation	-	Tex11	ENSMUSG00000009670	Transcript	ENSMUST00000009814.9	protein_coding	-1	MGI	Ensembl
100921327	chr13	100927962	DEL	6635	choosy	fixed	non_IBS	intron_variant,non_coding_transcript_variant,feature_truncation	-	Gm29502	ENSMUSG00000100596	Transcript	ENSMUST00000185979.1	lncRNA	1	MGI	Ensembl
101493621	chr11	101493881	DEL	260	choosy	fixed	non_IBS	intron_variant,feature_truncation	-	Brca1	ENSMUSG00000017146	Transcript	ENSMUST00000017290.10	protein_coding	-1	MGI	Ensembl
101771802	chr12	101772406	DEL	604	choosy	fixed	non_IBS	intron_variant,feature_truncation	-	Fbln5	ENSMUSG00000021186	Transcript	ENSMUST00000021603.8	protein_coding	-1	MGI	Ensembl
102804709	chr7	102805293	DEL	584	choosy	fixed	non_IBS	downstream_gene_variant	279	Olfr564	ENSMUSG00000048469	Transcript	ENSMUST00000061096.6	protein_coding	1	MGI	Ensembl
104735586	chr14	104736173	DEL	587	choosy	fixed	non_IBS	intron_variant,non_coding_transcript_variant,feature_truncation	-	D130009I18Rik	ENSMUSG00000115432	Transcript	ENSMUST00000227935.1	lncRNA	1	MGI	Ensembl
106744056	chr1	106747328	DEL	3272	choosy	fixed	IBS	intron_variant,feature_truncation	-	Kdsr	ENSMUSG00000009905	Transcript	ENSMUST00000010049.5	protein_coding	-1	MGI	Ensembl
107582065	chr4	107584786	DEL	2721	choosy	fixed	non_IBS	intron_variant,feature_truncation	-	Glis1	ENSMUSG00000034762	Transcript	ENSMUST00000046005.8	protein_coding	1	MGI	Ensembl
107865882	chr9	107866035	DEL	153	choosy	fixed	non_IBS	intron_variant,feature_truncation	-	Rbm6	ENSMUSG00000032582	Transcript	ENSMUST00000035201.12	protein_coding	-1	MGI	Ensembl
107919950	chr1	107926445	DEL	6495	choosy	fixed	non_IBS	intron_variant,non_coding_transcript_variant,feature_truncation	-	D830032E09Rik	ENSMUSG00000100457	Transcript	ENSMUST00000186875.6	lncRNA	1	MGI	Ensembl
108105841	chr11	108112534	DEL	6693	choosy	fixed	non_IBS	intron_variant,feature_truncation	-	Prkca	ENSMUSG00000050965	Transcript	ENSMUST00000059595.10	protein_coding	-1	MGI	Ensembl
108105841	chr11	108112534	DEL	6693	choosy	fixed	non_IBS	upstream_gene_variant	36	LOC115487811	115487811	Transcript	XR_003949785.1	lncRNA	1	EntrezGene	RefSeq
108375693	chr9	108375949	DEL	256	choosy	fixed	non_IBS	intron_variant,feature_truncation	-	Usp4	ENSMUSG00000032612	Transcript	ENSMUST00000035237.11	protein_coding	1	MGI	Ensembl
108707714	chr9	108708716	DEL	1002	choosy	fixed	IBS	intron_variant,feature_truncation	-	Prkar2a	ENSMUSG00000032601	Transcript	ENSMUST00000035220.11	protein_coding	1	MGI	Ensembl
109761771	chr13	109768592	DEL	6821	choosy	fixed	non_IBS	intron_variant,feature_truncation	-	Pde4d	ENSMUSG00000021699	Transcript	ENSMUST00000074103.11	protein_coding	1	MGI	Ensembl
110153143	chr13	110153664	DEL	521	choosy	fixed	non_IBS	intron_variant,feature_truncation	-	Rab3c	ENSMUSG00000021700	Transcript	ENSMUST00000167824.2	protein_coding	-1	MGI	Ensembl
110862685	chr12	110862907	DEL	222	choosy	fixed	non_IBS	intron_variant,feature_truncation	-	Zfp839	ENSMUSG00000021271	Transcript	ENSMUST00000170060.3	protein_coding	1	MGI	Ensembl
111478928	chrX	111483517	DEL	4589	choosy	fixed	non_IBS	intron_variant,feature_truncation	-	Rps6ka6	ENSMUSG00000025665	Transcript	ENSMUST00000082034.12	protein_coding	-1	MGI	Ensembl
113351833	chrX	113358573	DEL	6740	choosy	fixed	non_IBS	intron_variant,feature_truncation	-	Dach2	ENSMUSG00000025592	Transcript	ENSMUST00000067219.4	protein_coding	1	MGI	Ensembl
114705190	chr7	114706243	DEL	1053	choosy	fixed	non_IBS	transcript_ablation	-	Gm15500	ENSMUSG00000086583	Transcript	ENSMUST00000071523.4	transcribed_processed_pseudogene	-1	MGI	Ensembl
114705949	chr11	114706226	DEL	277	choosy	fixed	non_IBS	intron_variant,feature_truncation	-	Ttyh2	ENSMUSG00000034714	Transcript	ENSMUST00000045779.5	protein_coding	1	MGI	Ensembl
115768480	chr7	115774779	DEL	6299	choosy	fixed	non_IBS	intron_variant,feature_truncation	-	Sox6	ENSMUSG00000051910	Transcript	ENSMUST00000072804.10	protein_coding	-1	MGI	Ensembl
116321459	chr3	116321991	DEL	532	choosy	fixed	non_IBS	intron_variant,feature_truncation	-	Cdc14a	ENSMUSG00000033502	Transcript	ENSMUST00000090464.6	protein_coding	-1	MGI	Ensembl
116464231	chr14	116465204	DEL	973	choosy	fixed	non_IBS	intron_variant,feature_truncation	-	Gpc5	ENSMUSG00000022112	Transcript	ENSMUST00000022707.6	protein_coding	1	MGI	Ensembl
116540951	chr12	116547621	DEL	6670	choosy	fixed	non_IBS	intron_variant,feature_truncation	-	Ptprn2	ENSMUSG00000056553	Transcript	ENSMUST00000070733.8	protein_coding	1	MGI	Ensembl
118164959	chr14	118168610	DEL	3651	choosy	fixed	non_IBS	downstream_gene_variant	727	Gpr180	58245	Transcript	NM_021434.5	protein_coding	1	EntrezGene	RefSeq
118962912	chr14	118964544	DEL	1632	choosy	fixed	non_IBS	intron_variant,feature_truncation	-	Dnajc3	ENSMUSG00000022136	Transcript	ENSMUST00000022734.8	protein_coding	1	MGI	Ensembl
120762783	chr11	120764461	DEL	1678	choosy	fixed	non_IBS	transcript_ablation	-	Hmga1b	ENSMUSG00000078249	Transcript	ENSMUST00000105046.3	protein_coding	1	MGI	Ensembl
120762783	chr11	120764461	DEL	1678	choosy	fixed	non_IBS	upstream_gene_variant	849	Gm11771	ENSMUSG00000083618	Transcript	ENSMUST00000118124.1	unprocessed_pseudogene	1	MGI	Ensembl
120762783	chr11	120764461	DEL	1678	choosy	fixed	non_IBS	transcript_ablation	-	Hmga1-rs1	111241	Transcript	NM_001166476.1	protein_coding	1	EntrezGene	RefSeq
123024710	chr4	123024913	DEL	203	choosy	fixed	non_IBS	intron_variant,feature_truncation	-	Trit1	ENSMUSG00000028653	Transcript	ENSMUST00000102649.3	protein_coding	1	MGI	Ensembl
123190823	chr9	123198211	DEL	7388	choosy	fixed	non_IBS	intron_variant,feature_truncation	-	Cdcp1	ENSMUSG00000035498	Transcript	ENSMUST00000039229.7	protein_coding	-1	MGI	Ensembl
123490538	chr10	123497167	DEL	6629	choosy	fixed	non_IBS	intron_variant,feature_truncation	-	Tafa2	ENSMUSG00000044071	Transcript	ENSMUST00000050756.7	protein_coding	1	MGI	Ensembl
123490538	chr10	123497167	DEL	6629	choosy	fixed	non_IBS	intron_variant,feature_truncation	-	Fam19a2	268354	Transcript	NM_001252387.1	protein_coding	1	EntrezGene	RefSeq
123580404	chr3	123580802	DEL	398	choosy	unfixed	non_IBS	intron_variant,feature_truncation	-	Ndst3	ENSMUSG00000027977	Transcript	ENSMUST00000029602.12	protein_coding	-1	MGI	Ensembl
123963274	chr5	123963472	DEL	198	choosy	fixed	non_IBS	intron_variant,feature_truncation	-	Ccdc62	ENSMUSG00000061882	Transcript	ENSMUST00000094320.9	protein_coding	1	MGI	Ensembl
125174312	chr5	125174503	DEL	191	choosy	fixed	non_IBS	intron_variant,feature_truncation	-	Ncor2	ENSMUSG00000029478	Transcript	ENSMUST00000086083.10	protein_coding	-1	MGI	Ensembl
125545902	chr3	125545974	DEL	72	choosy	fixed	non_IBS	intron_variant,feature_truncation	-	Ndst4	ENSMUSG00000027971	Transcript	ENSMUST00000144344.2	protein_coding	1	MGI	Ensembl
125782451	chr1	125783852	DEL	1401	choosy	fixed	non_IBS	intron_variant,feature_truncation	-	Gpr39	ENSMUSG00000026343	Transcript	ENSMUST00000027581.6	protein_coding	1	MGI	Ensembl
125902792	chr3	125908969	DEL	6177	choosy	fixed	non_IBS	intron_variant,feature_truncation	-	Ugt8a	ENSMUSG00000032854	Transcript	ENSMUST00000057944.11	protein_coding	-1	MGI	Ensembl
126413629	chr8	126418890	DEL	5261	choosy	fixed	non_IBS	non_coding_transcript_exon_variant,intron_variant,feature_truncation	-	LOC115486979	115486979	Transcript	XR_003947620.1	lncRNA	-1	EntrezGene	RefSeq
127095337	chr6	127100497	DEL	5160	choosy	fixed	non_IBS	intron_variant,feature_truncation	-	Tigar	ENSMUSG00000038028	Transcript	ENSMUST00000039913.8	protein_coding	-1	MGI	Ensembl
127095337	chr6	127100497	DEL	5160	choosy	fixed	non_IBS	non_coding_transcript_exon_variant,intron_variant,feature_truncation	-	Platr31	ENSMUSG00000097525	Transcript	ENSMUST00000180653.2	lncRNA	1	MGI	Ensembl
127095337	chr6	127100497	DEL	5160	choosy	fixed	non_IBS	intron_variant,feature_truncation	-	9630033F20Rik	319801	Transcript	NM_177003.5	protein_coding	-1	EntrezGene	RefSeq
127449605	chr3	127449832	DEL	227	choosy	fixed	non_IBS	intron_variant,non_coding_transcript_variant,feature_truncation	-	Ank2	ENSMUSG00000032826	Transcript	ENSMUST00000182316.2	retained_intron	-1	MGI	Ensembl
128112659	chr2	128113469	DEL	810	choosy	fixed	non_IBS	intron_variant,feature_truncation	-	Acoxl	ENSMUSG00000027380	Transcript	ENSMUST00000028859.7	protein_coding	1	MGI	Ensembl
129596017	chr5	129596302	DEL	285	choosy	fixed	non_IBS	intron_variant,feature_truncation	-	Mmp17	ENSMUSG00000029436	Transcript	ENSMUST00000031390.9	protein_coding	1	MGI	Ensembl
130365451	chr4	130365722	DEL	271	choosy	fixed	non_IBS	intron_variant,feature_truncation	-	Snrnp40	ENSMUSG00000074088	Transcript	ENSMUST00000105994.3	protein_coding	1	MGI	Ensembl
131487425	chr7	131494807	DEL	7382	choosy	fixed	non_IBS	intron_variant,feature_truncation	-	Fgfr2	ENSMUSG00000030849	Transcript	ENSMUST00000124096.7	protein_coding	-1	MGI	Ensembl
131487425	chr7	131494807	DEL	7382	choosy	fixed	non_IBS	transcript_ablation	-	Gm45105	ENSMUSG00000109087	Transcript	ENSMUST00000207824.1	processed_pseudogene	-1	MGI	Ensembl
134595621	chr4	134595820	DEL	199	choosy	fixed	non_IBS	intron_variant,feature_truncation	-	Man1c1	ENSMUSG00000037306	Transcript	ENSMUST00000038628.3	protein_coding	-1	MGI	Ensembl
134595621	chr4	134595820	DEL	199	choosy	fixed	non_IBS	downstream_gene_variant	227	LOC105247184	105247184	Transcript	XR_881492.3	lncRNA	1	EntrezGene	RefSeq
134667119	chr6	134667427	DEL	308	choosy	fixed	non_IBS	intron_variant,feature_truncation	-	Borcs5	ENSMUSG00000042992	Transcript	ENSMUST00000062755.9	protein_coding	1	MGI	Ensembl
134667119	chr6	134667427	DEL	308	choosy	fixed	non_IBS	intron_variant,feature_truncation	-	Loh12cr1	67774	Transcript	NM_001170479.1	protein_coding	1	EntrezGene	RefSeq
135031750	chr5	135031979	DEL	229	choosy	fixed	non_IBS	intron_variant,feature_truncation	-	Stx1a	ENSMUSG00000007207	Transcript	ENSMUST00000005509.10	protein_coding	1	MGI	Ensembl
136689426	chr1	136689655	DEL	229	choosy	fixed	non_IBS	downstream_gene_variant	673	Gm19705	ENSMUSG00000097113	Transcript	ENSMUST00000180495.7	lncRNA	1	MGI	Ensembl
144156333	chr7	144157729	DEL	1396	choosy	fixed	non_IBS	intron_variant,feature_truncation	-	Shank2	ENSMUSG00000037541	Transcript	ENSMUST00000105902.7	protein_coding	1	MGI	Ensembl
145451070	chr2	145451794	DEL	724	choosy	fixed	non_IBS	intron_variant,feature_truncation	-	Slc24a3	ENSMUSG00000063873	Transcript	ENSMUST00000081121.3	protein_coding	1	MGI	Ensembl
146741688	chr5	146748165	DEL	6477	choosy	fixed	non_IBS	intron_variant,feature_truncation	-	Usp12	ENSMUSG00000029640	Transcript	ENSMUST00000085614.5	protein_coding	-1	MGI	Ensembl
150714859	chr5	150715081	DEL	222	choosy	fixed	non_IBS	intron_variant,feature_truncation	-	Pds5b	ENSMUSG00000034021	Transcript	ENSMUST00000016569.10	protein_coding	1	MGI	Ensembl
152801471	chr3	152808951	DEL	7480	choosy	fixed	non_IBS	intron_variant,NMD_transcript_variant,feature_truncation	-	Pigk	ENSMUSG00000039047	Transcript	ENSMUST00000161596.5	nonsense_mediated_decay	1	MGI	Ensembl
154966623	chr1	154968550	DEL	1927	choosy	fixed	non_IBS	non_coding_transcript_exon_variant,intron_variant,feature_truncation	-	Gm30602	102632561	Transcript	XR_387491.2	lncRNA	-1	EntrezGene	RefSeq
155616500	chr4	155616718	DEL	218	choosy	fixed	non_IBS	intron_variant,feature_truncation	-	Slc35e2	ENSMUSG00000042202	Transcript	ENSMUST00000043829.10	protein_coding	1	MGI	Ensembl
155616500	chr4	155616718	DEL	218	choosy	fixed	non_IBS	intron_variant,feature_truncation	-	Gm10563	ENSMUSG00000073682	Transcript	ENSMUST00000115821.2	protein_coding	-1	MGI	Ensembl
155616500	chr4	155616718	DEL	218	choosy	fixed	non_IBS	non_coding_transcript_exon_variant,intron_variant,feature_truncation	-	Gm16024	ENSMUSG00000085063	Transcript	ENSMUST00000128841.1	lncRNA	1	MGI	Ensembl
155616500	chr4	155616718	DEL	218	choosy	fixed	non_IBS	intron_variant,non_coding_transcript_variant,feature_truncation	-	Gm16023	ENSMUSG00000086682	Transcript	ENSMUST00000137752.1	lncRNA	-1	MGI	Ensembl
156500169	chr1	156500446	DEL	277	choosy	fixed	non_IBS	non_coding_transcript_exon_variant,intron_variant,feature_truncation	-	LOC105243983	105243983	Transcript	XR_865657.1	lncRNA	1	EntrezGene	RefSeq
164466105	chrX	164467393	DEL	1288	choosy	fixed	IBS	downstream_gene_variant	223	Gm15211	ENSMUSG00000081931	Transcript	ENSMUST00000118932.1	processed_pseudogene	1	MGI	Ensembl
166987741	chr1	166994076	DEL	6335	choosy	fixed	non_IBS	intron_variant,non_coding_transcript_variant,feature_truncation	-	Gm16701	ENSMUSG00000102548	Transcript	ENSMUST00000180995.2	lncRNA	-1	MGI	Ensembl
169542409	chr1	169548894	DEL	6485	choosy	fixed	non_IBS	non_coding_transcript_exon_variant,feature_truncation	-	Gm34624	102637935	Transcript	XR_373698.2	lncRNA	1	EntrezGene	RefSeq
175280389	chr1	175285413	DEL	5024	choosy	fixed	non_IBS	intron_variant,feature_truncation	-	Rgs7	ENSMUSG00000026527	Transcript	ENSMUST00000027812.10	protein_coding	-1	MGI	Ensembl
187216518	chr1	187216734	DEL	216	choosy	fixed	non_IBS	intron_variant,feature_truncation	-	Gpatch2	ENSMUSG00000039210	Transcript	ENSMUST00000044812.11	protein_coding	1	MGI	Ensembl
191385358	chr1	191388384	DEL	3026	choosy	unfixed	IBS	intron_variant,feature_truncation	-	Ppp2r5a	ENSMUSG00000026626	Transcript	ENSMUST00000067976.8	protein_coding	-1	MGI	Ensembl
*IBS indicates that a CNV was identical by state at Step 6 in both comparisons of the Focal Test
