# Supplementary material for: The role of copy-number variation in the reinforcement of sexual isolation between the two European subspecies of the house mouse
Source: Philos Trans R Soc Lond B Biol Sci. 2020 Jul 13;375(1806):20190540. doi: 10.1098/rstb.2019.0540 (PMC7423270; doi:10.1098/rstb.2019.0540)
Supplement: Table S7 : Significantly enriched annotation terms of genes in which Choosiness-associated CNVs occurred [file rstb20190540supp8.xlsx]

## Sheet: GO_terms_DAVID_output
Supplementary Table S7: Significantly enriched annotation terms of genes in which Choosiness-associated CNVs occurred
Category	Term	Count	Percent	PValue	Genes	List_Total	Pop_Hits	Pop_Total	Fold_Enrichment	Bonferroni_adjusted_P	Benjamini_adjusted_P
UP_KEYWORDS	Alternative splicing	75	30.6122	2.25856e-08	DLC1, PRR18, NDST3, CDC14A, FGF12, KCNIP4, SPAG16, NRCAM, VEPH1, ANK2, P4HA3, SNTB1, USP12, COL12A1, RARB, A830018L16RIK, ASPH, 0610010F05RIK, ANKS1B, TMEFF2, CLRN1, MAGI2, LIMK2, ACOXL, ADAMTS20, PTPRN2, NCOA7, PDE4D, 2210408I21RIK, ZFP652, ADGRV1, FHOD3, SNTG1, SPATA16, CARTPT, EQTN, GRAMD1B, UNC13B, FGFR2, CCDC90B, ADHFE1, GLIS1, AKAP12, NKAIN2, ITGB5, SOX6, CEP128, PEX5L, CTIF, CSMD1, DGKB, D…	193	4779	22680	1.84421	4.58486e-06	4.58486e-06
GOTERM_CC_DIRECT	GO:0045202~synapse	21	8.57143	2.14329e-08	ANKS1B, STX1A, MAGI2, PTPRN2, PCDH15, RPS6KB1, DGKI, SHANK2, AMPH, NRCAM, CADPS2, ANK2, CHRM2, DMD, ADGRV1, GRID2, SNTB1, NRG1, UNC13B, GRID1, DSCAM	174	505	19662	4.69901	4.88668e-06	4.88668e-06
GOTERM_CC_DIRECT	GO:0016020~membrane	97	39.5918	6.52042e-08	DLC1, PPP2R5A, RPS6KB1, MEGF10, MTHFD1L, SLC25A21, NRCAM, PRKAR2A, ANK2, ROBO1, GRID2, SPRED2, ASPH, DNAJC3, ROS1, ADGRB3, GRID1, DSCAM, TMEFF2, CLRN1, MAGI2, PTPRN2, LRP1B, PSD4, SIPA1L3, PDE4D, LSAMP, KDSR, UNC13B, FGFR2, TNFAIP8L3, EXTL3, CCDC90B, AKAP12, NKAIN2, ITGB5, MRAP2, PEX5L, CSMD1, DMD, TTYH2, TEK, IL1RAPL1, SLCO4C1, ABR, PCDH15, SHANK2, DOCK4, EPHA5, LOXHD1, CADPS2, GPR39, RGS7, ANTX…	174	6998	19662	1.5663	1.48664e-05	7.43325e-06
UP_KEYWORDS	Phosphoprotein	101	41.2245	9.02595e-08	DLC1, PRR18, PPP2R5A, RPS6KB1, MTHFD1L, NRCAM, PRKAR2A, ANK2, ROBO1, GRID2, SPRED2, RARB, ASPH, DNAJC3, ROS1, ADGRB3, GRID1, DSCAM, MAGI2, PTPRN2, LRP1B, PSD4, SIPA1L3, PDE4D, ELL2, LSAMP, CARTPT, UNC13B, FGFR2, EXTL3, ADHFE1, AKAP12, ITGB5, MRAP2, SP110, SOX6, PEX5L, CTIF, KATNA1, DMD, TTYH2, TEK, MOCS1, CPNE8, ABR, SLCO4C1, DOCK7, SHANK2, TET1, BRCA1, DOCK4, EPHA5, CADPS2, GPR39, MCPH1, GPATCH2…	193	7617	22680	1.5582	1.83225e-05	9.16129e-06
UP_KEYWORDS	Synapse	15	6.12245	2.32539e-06	ANKS1B, STX1A, MAGI2, PTPRN2, RPS6KB1, SHANK2, AMPH, CADPS2, ANK2, CHRM2, DMD, GRID2, UNC13B, GRID1, DSCAM	193	357	22680	4.93752	0.000471944	0.000157339
GOTERM_CC_DIRECT	GO:0005886~plasma membrane	70	28.5714	7.96305e-06	PHKB, CDCP1, MEGF10, KCNIP4, NRCAM, GPC5, VEPH1, PRKAR2A, ANK2, ROBO1, SLC24A3, SPRED2, SNTB1, GRID2, ANGPT1, ASPH, NRG1, ROS1, ADGRB3, DSCAM, GRID1, OLFR461, PRKCA, ANKS1B, CLRN1, STX1A, MAGI2, PI4KA, MMP17, SIPA1L3, PSD4, PDE4D, PRKCE, OLFR564, CHRM2, LSAMP, ADGRV1, EQTN, UNC13B, FGFR2, TNFAIP8L3, RAB3C, USP4, AKAP12, NKAIN2, ITGB5, MRAP2, DGKB, DMD, KATNA1, TTYH2, CCDC62, TEK, SLC4A8, IL1RAPL1…	174	4874	19662	1.6229	0.00181394	0.000605011
GOTERM_BP_DIRECT	GO:0034394~protein localization to cell surface	6	2.44898	1.77684e-06	PIGK, ANK2, FBLN5, USP4, ANGPT1, MRAP2	159	24	18082	28.4308	0.00185685	0.00185685
UP_KEYWORDS	Cell junction	18	7.34694	5.02978e-05	DLC1, ANKS1B, STX1A, MAGI2, PTPRN2, RPS6KB1, SHANK2, AMPH, CADPS2, ANK2, CHRM2, DMD, TEK, GRID2, SNTB1, UNC13B, GRID1, DSCAM	193	661	22680	3.20005	0.0101588	0.00254942
UP_KEYWORDS	Glycoprotein	53	21.6327	0.000225362	NDST3, NDST4, CDCP1, CNTNAP5C, MEGF10, NRCAM, GPC5, SLC24A3, ROBO1, FSTL5, P4HA3, GRID2, COL12A1, ANGPT1, ASPH, ROS1, ADGRB3, GRID1, DSCAM, TMEFF2, CLRN1, ADAMTS20, UGT8A, PTPRN2, LRP1B, CAR12, CES5A, MMP17, CHRM2, LSAMP, EQTN, FGFR2, EXTL3, GPR180, ITGB5, MRAP2, CSMD1, LINGO2, TTYH2, TEK, TRBV16, GALNT15, PTX3, IL1RAPL1, PTPRD, PCDH15, TET1, SHANK2, EPHA5, FBLN5, GPR39, ANTXR1, SLC14A1	193	3815	22680	1.63255	0.0447227	0.00910899
UP_KEYWORDS	Cell membrane	52	21.2245	0.00029688	PHKB, CDCP1, MEGF10, KCNIP4, NRCAM, GPC5, VEPH1, PRKAR2A, ANK2, ROBO1, GRID2, SNTB1, ROS1, ADGRB3, GRID1, DSCAM, OLFR461, PRKCA, ANKS1B, CLRN1, STX1A, MAGI2, PI4KA, SIPA1L3, PSD4, MMP17, PDE4D, PRKCE, OLFR564, CHRM2, ADGRV1, LSAMP, FGFR2, TNFAIP8L3, RAB3C, NKAIN2, MRAP2, TTYH2, DMD, TEK, IL1RAPL1, SLCO4C1, PCDH15, OLFR301, SHANK2, DOCK4, EPHA5, GPR39, OLFR907, RGS7, ANTXR1, SLC14A1	193	3759	22680	1.62561	0.0584949	0.00999563
